# Supplementary material for: The mitoepigenome responds to stress, suggesting novel mito-nuclear interactions in vertebrates
Source: BMC Genomics. 2023 Sep 22;24:561. doi: 10.1186/s12864-023-09668-9 (PMC10515078; doi:10.1186/s12864-023-09668-9)
Supplement: Supplementary file 1 — Additional file 1: Fig. S1. Locations of DNA-binding motifs for HNF4 (a) and ZNF324 (b) (taken from a human database and locations identified using FIMO) within the mitochondrial genomes of Gallus gallus, Homo sapiens, Alligator mississippiensis, Danio rerio and Drosophila melanogaster. Fig. S2. Schematic of the bioinformatics pipeline used to identify the differentially methylated based in a CpN context throughout the mitochondrial genome. Table S1. Table of the raw sequencing read data, corresponding to the whole genome (WG), the mitochondrial chromosome (MT) and representing true mitochondrial genome reads after the removal of nuclear mitochondrial pseudogenes (numts). Table S2. Start base, stop base, length, gene location within the mtDNA, mean direction of cytosine methylation and sequence of the mtDMRs identified in our analysis across different pairwise statistical comparisons. Contrasts representing statistical comparisons are as follows; male and female control birds (MC vs. FC), male and female stressed birds (MS vs. FS), male control vs. male stress birds (MC vs. MS) and female control vs. female stress birds (FC vs. FS). Table S3. Base composition within mtDMRs across our pairwise statistical comparisons compared to the base composition of the mitochondrial genome (A = 30.3%, T = 23.8%, C = 32.5%, G = 13.5%). Contrasts representing statistical comparisons are as follows; male and female control birds (MC vs. FC), male and female stressed birds (MS vs. FS), male control vs. male stress birds (MC vs. MS) and female control vs. female stress birds (FC vs. FS). Table S4. A comparison of the occurrences CpN dinucleotides within mtDMRs. CpA, CpT, CpC and CpC occurrences within mtDMRs of the mitcochondrial DNA of male and female chickens exposed to circadian light stress. Values are expressed in relation to pairwise statistical comparisons between Male control vs. female control (MC vs. FC), male stress vs. female stress (MS vs. FS), male control vs. male stres [file 12864_2023_9668_MOESM1_ESM.zip › JL_2023_dataS1.xlsx]

## Sheet: Sheet1
chr	start	tag	stop	MSets1.rpkm.mean	MSets2.rpkm.mean	edgeR.logFC	edgeR.logCPM	edgeR.p.value	edgeR.adj.p.value	gene	Test	end	name
chrM	10002	chrM-10002-10003	10003	8.77937e+06	4.99015e+06	1.00411	6.89605	0.153166	1	COIII	MvsF Control	10003	CpC
chrM	10002	chrM-10002-10003	10003	4.99015e+06	9.13672e+06	-0.908631	6.77992	0.219224	1	COIII	SvsC Female	10003	CpC
chrM	10002	chrM-10002-10003	10003	6.20024e+06	9.13672e+06	-0.411584	6.95955	0.427943	1	COIII	MvsF Stress	10003	CpC
chrM	10002	chrM-10002-10003	10003	8.77937e+06	6.20024e+06	0.553965	7.17353	0.279959	1	COIII	SvsC Male	10003	CpC
chrM	10003	chrM-10003-10004	10004	6.20024e+06	9.13672e+06	-0.411578	6.95955	0.427932	1	COIII	MvsF Stress	10004	CpA
chrM	10003	chrM-10003-10004	10004	4.99015e+06	9.13672e+06	-0.908629	6.77992	0.219234	1	COIII	SvsC Female	10004	CpA
chrM	10003	chrM-10003-10004	10004	8.77937e+06	6.20024e+06	0.553965	7.17353	0.279959	1	COIII	SvsC Male	10004	CpA
chrM	10003	chrM-10003-10004	10004	8.77937e+06	4.99015e+06	1.00409	6.89605	0.153195	1	COIII	MvsF Control	10004	CpA
chrM	10005	chrM-10005-10006	10006	8.77937e+06	4.4401e+06	1.10827	6.86226	0.124404	1	COIII	MvsF Control	10006	CpC
chrM	10005	chrM-10005-10006	10006	4.4401e+06	9.13672e+06	-1.02269	6.75062	0.161124	1	COIII	SvsC Female	10006	CpC
chrM	10005	chrM-10005-10006	10006	8.77937e+06	6.20024e+06	0.553965	7.17353	0.279959	1	COIII	SvsC Male	10006	CpC
chrM	10005	chrM-10005-10006	10006	6.20024e+06	9.13672e+06	-0.411598	6.95955	0.42797	1	COIII	MvsF Stress	10006	CpC
chrM	10006	chrM-10006-10007	10007	6.20024e+06	9.13672e+06	-0.411587	6.95955	0.42795	1	COIII	MvsF Stress	10007	CpT
chrM	10006	chrM-10006-10007	10007	8.77937e+06	6.20024e+06	0.553965	7.17353	0.279959	1	COIII	SvsC Male	10007	CpT
chrM	10006	chrM-10006-10007	10007	4.4401e+06	9.13672e+06	-1.0227	6.75062	0.160965	1	COIII	SvsC Female	10007	CpT
chrM	10006	chrM-10006-10007	10007	8.77937e+06	4.4401e+06	1.10829	6.86226	0.124376	1	COIII	MvsF Control	10007	CpT
chrM	10008	chrM-10008-10009	10009	6.20024e+06	9.13672e+06	-0.411581	6.95955	0.427939	1	COIII	MvsF Stress	10009	CpT
chrM	10008	chrM-10008-10009	10009	4.4401e+06	9.13672e+06	-1.02271	6.75062	0.160881	1	COIII	SvsC Female	10009	CpT
chrM	10008	chrM-10008-10009	10009	9.02962e+06	6.20024e+06	0.605701	7.19906	0.222055	1	COIII	SvsC Male	10009	CpT
chrM	10008	chrM-10008-10009	10009	9.02962e+06	4.4401e+06	1.15387	6.88682	0.10258	1	COIII	MvsF Control	10009	CpT
chrM	10012	chrM-10012-10013	10013	9.02962e+06	6.13069e+06	0.605701	7.19905	0.222055	1	COIII	SvsC Male	10013	CpC
chrM	10012	chrM-10012-10013	10013	9.02962e+06	4.4401e+06	1.15388	6.88682	0.102568	1	COIII	MvsF Control	10013	CpC
chrM	10012	chrM-10012-10013	10013	4.4401e+06	9.13672e+06	-1.02269	6.75062	0.161045	1	COIII	SvsC Female	10013	CpC
chrM	10012	chrM-10012-10013	10013	6.13069e+06	9.13672e+06	-0.411739	6.95948	0.426654	1	COIII	MvsF Stress	10013	CpC
chrM	10013	chrM-10013-10014	10014	9.02962e+06	4.4401e+06	1.15387	6.88682	0.102578	1	COIII	MvsF Control	10014	CpT
chrM	10013	chrM-10013-10014	10014	4.4401e+06	9.13672e+06	-1.02271	6.75062	0.160871	1	COIII	SvsC Female	10014	CpT
chrM	10013	chrM-10013-10014	10014	9.02962e+06	6.13069e+06	0.605701	7.19905	0.222055	1	COIII	SvsC Male	10014	CpT
chrM	10013	chrM-10013-10014	10014	6.13069e+06	9.13672e+06	-0.411742	6.95948	0.426659	1	COIII	MvsF Stress	10014	CpT
chrM	10018	chrM-10018-10019	10019	4.69224e+06	9.45078e+06	-0.991859	6.80739	0.171897	1	COIII	SvsC Female	10019	CpA
chrM	10018	chrM-10018-10019	10019	8.77937e+06	4.69224e+06	1.01971	6.88686	0.170588	1	COIII	MvsF Control	10019	CpA
chrM	10018	chrM-10018-10019	10019	6.13069e+06	9.45078e+06	-0.471311	6.99785	0.313378	1	COIII	MvsF Stress	10019	CpA
chrM	10018	chrM-10018-10019	10019	8.77937e+06	6.13069e+06	0.553965	7.17353	0.279959	1	COIII	SvsC Male	10019	CpA
chrM	10027	chrM-10027-10028	10028	7.94554e+06	5.81444e+06	0.472183	7.06663	0.336786	1	COIII	SvsC Male	10028	CpC
chrM	10027	chrM-10027-10028	10028	7.94554e+06	4.4401e+06	0.954866	6.78134	0.206523	1	COIII	MvsF Control	10028	CpC
chrM	10027	chrM-10027-10028	10028	5.81444e+06	9.18239e+06	-0.521899	6.95662	0.307332	1	COIII	MvsF Stress	10028	CpC
chrM	10027	chrM-10027-10028	10028	4.4401e+06	9.18239e+06	-1.03905	6.76299	0.155758	1	COIII	SvsC Female	10028	CpC
chrM	10028	chrM-10028-10029	10029	7.94554e+06	4.4401e+06	0.954881	6.78134	0.206485	1	COIII	MvsF Control	10029	CpA
chrM	10028	chrM-10028-10029	10029	4.4401e+06	9.45078e+06	-1.07854	6.78545	0.137055	1	COIII	SvsC Female	10029	CpA
chrM	10028	chrM-10028-10029	10029	7.94554e+06	5.42864e+06	0.563168	7.03862	0.255877	1	COIII	SvsC Male	10029	CpA
chrM	10028	chrM-10028-10029	10029	5.42864e+06	9.45078e+06	-0.653538	6.95607	0.175195	0.966841	COIII	MvsF Stress	10029	CpA
chrM	10030	chrM-10030-10031	10031	5.42864e+06	9.36566e+06	-0.637736	6.95493	0.154367	0.944309	COIII	MvsF Stress	10031	CpT
chrM	10030	chrM-10030-10031	10031	7.94554e+06	3.89004e+06	1.06727	6.74523	0.133731	1	COIII	MvsF Control	10031	CpT
chrM	10030	chrM-10030-10031	10031	3.89004e+06	9.36566e+06	-1.18963	6.7517	0.0942531	1	COIII	SvsC Female	10031	CpT
chrM	10030	chrM-10030-10031	10031	7.94554e+06	5.42864e+06	0.563168	7.03862	0.255877	1	COIII	SvsC Male	10031	CpT
chrM	10033	chrM-10033-10034	10034	8.52912e+06	5.11238e+06	0.773989	7.06662	0.143309	0.981751	COIII	SvsC Male	10034	CpA
chrM	10033	chrM-10033-10034	10034	3.89004e+06	9.36566e+06	-1.18963	6.7517	0.0942521	1	COIII	SvsC Female	10034	CpA
chrM	10033	chrM-10033-10034	10034	5.11238e+06	9.36566e+06	-0.737058	6.93365	0.122542	0.877422	COIII	MvsF Stress	10034	CpA
chrM	10033	chrM-10033-10034	10034	8.52912e+06	3.89004e+06	1.17446	6.80232	0.0921856	1	COIII	MvsF Control	10034	CpA
chrM	10036	chrM-10036-10037	10037	8.27887e+06	3.89004e+06	1.12682	6.77626	0.113125	1	COIII	MvsF Control	10037	CpT
chrM	10036	chrM-10036-10037	10037	3.89004e+06	9.41153e+06	-1.1942	6.75356	0.0928041	1	COIII	SvsC Female	10037	CpT
chrM	10036	chrM-10036-10037	10037	8.27887e+06	5.49818e+06	0.621143	7.06664	0.255877	1	COIII	SvsC Male	10037	CpT
chrM	10036	chrM-10036-10037	10037	5.49818e+06	9.41153e+06	-0.637439	6.95542	0.151652	0.94198	COIII	MvsF Stress	10037	CpT
chrM	10038	chrM-10038-10039	10039	3.89004e+06	9.41153e+06	-1.1942	6.75356	0.0928168	1	COIII	SvsC Female	10039	CpG
chrM	10038	chrM-10038-10039	10039	8.02862e+06	3.89004e+06	1.0773	6.74969	0.118585	1	COIII	MvsF Control	10039	CpG
chrM	10038	chrM-10038-10039	10039	5.49818e+06	9.41153e+06	-0.637425	6.95542	0.151627	0.94198	COIII	MvsF Stress	10039	CpG
chrM	10038	chrM-10038-10039	10039	8.02862e+06	5.49818e+06	0.563169	7.03863	0.255877	1	COIII	SvsC Male	10039	CpG
chrM	10041	chrM-10041-10042	10042	7.5012e+06	3.74844e+06	1.06149	6.69156	0.187132	1	COIII	MvsF Control	10042	CpC
chrM	10041	chrM-10041-10042	10042	5.49818e+06	9.27413e+06	-0.615175	6.93617	0.197051	0.994114	COIII	MvsF Stress	10042	CpC
chrM	10041	chrM-10041-10042	10042	7.5012e+06	5.49818e+06	0.502766	7.01005	0.405034	1	COIII	SvsC Male	10042	CpC
chrM	10041	chrM-10041-10042	10042	3.74844e+06	9.27413e+06	-1.23787	6.72094	0.087574	1	COIII	SvsC Female	10042	CpC
chrM	10042	chrM-10042-10043	10043	5.49818e+06	9.27413e+06	-0.615154	6.93617	0.197011	0.994114	COIII	MvsF Stress	10043	CpA
chrM	10042	chrM-10042-10043	10043	3.74844e+06	9.27413e+06	-1.23787	6.72094	0.0875168	1	COIII	SvsC Female	10043	CpA
chrM	10042	chrM-10042-10043	10043	7.5012e+06	3.74844e+06	1.06149	6.69156	0.187155	1	COIII	MvsF Control	10043	CpA
chrM	10042	chrM-10042-10043	10043	7.5012e+06	5.49818e+06	0.502766	7.01005	0.405034	1	COIII	SvsC Male	10043	CpA
chrM	10044	chrM-10044-10045	10045	3.74844e+06	8.82909e+06	-1.16642	6.67764	0.108023	1	COIII	SvsC Female	10045	CpC
chrM	10044	chrM-10044-10045	10045	5.49818e+06	8.82909e+06	-0.539375	6.89449	0.27057	1	COIII	MvsF Stress	10045	CpC
chrM	10044	chrM-10044-10045	10045	7.5012e+06	5.49818e+06	0.502766	7.01005	0.405034	1	COIII	SvsC Male	10045	CpC
chrM	10044	chrM-10044-10045	10045	7.5012e+06	3.74844e+06	1.06149	6.69156	0.187158	1	COIII	MvsF Control	10045	CpC
chrM	10045	chrM-10045-10046	10046	7.5012e+06	3.4963e+06	1.16614	6.66328	0.132727	1	COIII	MvsF Control	10046	CpC
chrM	10045	chrM-10045-10046	10046	5.49818e+06	8.55429e+06	-0.495281	6.85388	0.358984	1	COIII	MvsF Stress	10046	CpC
chrM	10045	chrM-10045-10046	10046	7.5012e+06	5.49818e+06	0.502766	7.01005	0.405034	1	COIII	SvsC Male	10046	CpC
chrM	10045	chrM-10045-10046	10046	3.4963e+06	8.55429e+06	-1.21719	6.61846	0.11568	1	COIII	SvsC Female	10046	CpC
chrM	10046	chrM-10046-10047	10047	7.69529e+06	3.4963e+06	1.18808	6.66959	0.122394	1	COIII	MvsF Control	10047	CpT
chrM	10046	chrM-10046-10047	10047	5.49818e+06	8.41689e+06	-0.47234	6.83309	0.377409	1	COIII	MvsF Stress	10047	CpT
chrM	10046	chrM-10046-10047	10047	7.69529e+06	5.49818e+06	0.502767	7.01006	0.324011	1	COIII	SvsC Male	10047	CpT
chrM	10046	chrM-10046-10047	10047	3.4963e+06	8.41689e+06	-1.19023	6.6004	0.122231	1	COIII	SvsC Female	10047	CpT
chrM	10049	chrM-10049-10050	10050	7.69529e+06	3.4963e+06	1.18808	6.66959	0.122407	1	COIII	MvsF Control	10050	CpT
chrM	10049	chrM-10049-10050	10050	5.81444e+06	8.55429e+06	-0.399373	6.87639	0.417	1	COIII	MvsF Stress	10050	CpT
chrM	10049	chrM-10049-10050	10050	7.69529e+06	5.81444e+06	0.411781	7.03863	0.417695	1	COIII	SvsC Male	10050	CpT
chrM	10049	chrM-10049-10050	10050	3.4963e+06	8.55429e+06	-1.21719	6.61846	0.115685	1	COIII	SvsC Female	10050	CpT
chrM	10053	chrM-10053-10054	10054	7.36196e+06	3.74844e+06	1.01977	6.66505	0.20254	1	COIII	MvsF Control	10054	CpA
chrM	10053	chrM-10053-10054	10054	7.36196e+06	5.11238e+06	0.536838	6.95116	0.310507	1	COIII	SvsC Male	10054	CpA
chrM	10053	chrM-10053-10054	10054	3.74844e+06	8.55429e+06	-1.11381	6.64295	0.151985	1	COIII	SvsC Female	10054	CpA
chrM	10053	chrM-10053-10054	10054	5.11238e+06	8.55429e+06	-0.595926	6.83096	0.302708	1	COIII	MvsF Stress	10054	CpA
chrM	10060	chrM-10060-10061	10061	6.69529e+06	4.4401e+06	0.699791	6.65808	0.387338	1	COIII	MvsF Control	10061	CpC
chrM	10060	chrM-10060-10061	10061	6.69529e+06	4.72658e+06	0.505959	6.85805	0.377088	1	COIII	SvsC Male	10061	CpC
chrM	10060	chrM-10060-10061	10061	4.4401e+06	8.41689e+06	-0.894658	6.67401	0.2021	1	COIII	SvsC Female	10061	CpC
chrM	10060	chrM-10060-10061	10061	4.72658e+06	8.41689e+06	-0.680728	6.78621	0.272535	1	COIII	MvsF Stress	10061	CpC
chrM	10061	chrM-10061-10062	10062	4.18795e+06	8.41689e+06	-0.986182	6.64993	0.160694	1	COIII	SvsC Female	10062	CpT
chrM	10061	chrM-10061-10062	10062	4.72658e+06	8.41689e+06	-0.680724	6.78621	0.272526	1	COIII	MvsF Stress	10062	CpT
chrM	10061	chrM-10061-10062	10062	6.69529e+06	4.18795e+06	0.796053	6.62907	0.295801	1	COIII	MvsF Control	10062	CpT
chrM	10061	chrM-10061-10062	10062	6.69529e+06	4.72658e+06	0.505959	6.85805	0.377088	1	COIII	SvsC Male	10062	CpT
chrM	10063	chrM-10063-10064	10064	6.69529e+06	4.72658e+06	0.505959	6.85805	0.377088	1	COIII	SvsC Male	10064	CpC
chrM	10063	chrM-10063-10064	10064	6.69529e+06	4.18795e+06	0.796044	6.62907	0.295822	1	COIII	MvsF Control	10064	CpC
chrM	10063	chrM-10063-10064	10064	4.18795e+06	8.41689e+06	-0.986179	6.64993	0.160753	1	COIII	SvsC Female	10064	CpC
chrM	10063	chrM-10063-10064	10064	4.72658e+06	8.41689e+06	-0.680738	6.78621	0.272562	1	COIII	MvsF Stress	10064	CpC
chrM	10064	chrM-10064-10065	10065	6.69529e+06	4.73801e+06	0.683198	6.66782	0.370663	1	COIII	MvsF Control	10065	CpT
chrM	10064	chrM-10064-10065	10065	5.1106e+06	8.41689e+06	-0.575303	6.81	0.337652	1	COIII	MvsF Stress	10065	CpT
chrM	10064	chrM-10064-10065	10065	4.73801e+06	8.41689e+06	-0.864208	6.68096	0.228126	1	COIII	SvsC Female	10065	CpT
chrM	10064	chrM-10064-10065	10065	6.69529e+06	5.1106e+06	0.401835	6.88976	0.486852	1	COIII	SvsC Male	10065	CpT
chrM	10066	chrM-10066-10067	10067	6.44504e+06	5.28806e+06	0.507157	6.67762	0.622476	1	COIII	MvsF Control	10067	CpT
chrM	10066	chrM-10066-10067	10067	5.1106e+06	8.41689e+06	-0.575303	6.81	0.337651	1	COIII	MvsF Stress	10067	CpT
chrM	10066	chrM-10066-10067	10067	5.28806e+06	8.41689e+06	-0.748136	6.7116	0.313602	1	COIII	SvsC Female	10067	CpT
chrM	10066	chrM-10066-10067	10067	6.44504e+06	5.1106e+06	0.329281	6.85806	0.596616	1	COIII	SvsC Male	10067	CpT
chrM	10068	chrM-10068-10069	10069	5.54021e+06	8.27949e+06	-0.636619	6.71819	0.411903	1	COIII	SvsC Female	10069	CpT
chrM	10068	chrM-10068-10069	10069	5.1106e+06	8.27949e+06	-0.550721	6.78852	0.405313	1	COIII	MvsF Stress	10069	CpT
chrM	10068	chrM-10068-10069	10069	6.69529e+06	5.54021e+06	0.488085	6.7335	0.638797	1	COIII	MvsF Control	10069	CpT
chrM	10068	chrM-10068-10069	10069	6.69529e+06	5.1106e+06	0.401835	6.88976	0.486852	1	COIII	SvsC Male	10069	CpT
chrM	10073	chrM-10073-10074	10074	5.68181e+06	7.56606e+06	-0.45974	6.66716	0.575955	1	COIII	SvsC Female	10074	CpT
chrM	10073	chrM-10073-10074	10074	5.49463e+06	7.56606e+06	-0.318664	6.74285	0.593127	1	COIII	MvsF Stress	10074	CpT
chrM	10073	chrM-10073-10074	10074	5.83453e+06	5.68181e+06	0.266609	6.68299	0.804712	1	COIII	MvsF Control	10074	CpT
chrM	10073	chrM-10073-10074	10074	5.83453e+06	5.49463e+06	0.15577	6.85804	0.860051	1	COIII	SvsC Male	10074	CpT
chrM	10076	chrM-10076-10077	10077	5.49463e+06	7.56606e+06	-0.318669	6.74285	0.593139	1	COIII	MvsF Stress	10077	CpT
chrM	10076	chrM-10076-10077	10077	5.68181e+06	7.56606e+06	-0.459743	6.66716	0.57594	1	COIII	SvsC Female	10077	CpT
chrM	10076	chrM-10076-10077	10077	6.08478e+06	5.68181e+06	0.333771	6.71084	0.805083	1	COIII	MvsF Control	10077	CpT
chrM	10076	chrM-10076-10077	10077	6.08478e+06	5.49463e+06	0.232167	6.88974	0.860051	1	COIII	SvsC Male	10077	CpT
chrM	1008	chrM-1008-1009	1009	5.52712e+06	5.38026e+06	-0.0346645	6.68528	1	1	Control-Region	MvsF Control	1009	CpT
chrM	1008	chrM-1008-1009	1009	5.38026e+06	4.63989e+06	0.262695	6.46897	0.744108	1	Control-Region	SvsC Female	1009	CpT
chrM	1008	chrM-1008-1009	1009	5.52712e+06	3.12271e+06	0.62102	6.53615	0.313648	1	Control-Region	SvsC Male	1009	CpT
chrM	1008	chrM-1008-1009	1009	3.12271e+06	4.63989e+06	-0.514241	6.31846	0.584797	1	Control-Region	MvsF Stress	1009	CpT
chrM	10081	chrM-10081-10082	10082	5.68181e+06	7.42866e+06	-0.426356	6.64954	0.635234	1	COIII	SvsC Female	10082	CpA
chrM	10081	chrM-10081-10082	10082	5.49463e+06	7.42866e+06	-0.290098	6.72026	0.675686	1	COIII	MvsF Stress	10082	CpA
chrM	10081	chrM-10081-10082	10082	5.83453e+06	5.49463e+06	0.15577	6.85804	0.860051	1	COIII	SvsC Male	10082	CpA
chrM	10081	chrM-10081-10082	10082	5.83453e+06	5.68181e+06	0.266661	6.68299	0.804683	1	COIII	MvsF Control	10082	CpA
chrM	10085	chrM-10085-10086	10086	5.10882e+06	7.65118e+06	-0.436646	6.71928	0.548912	1	COIII	MvsF Stress	10086	CpT
chrM	10085	chrM-10085-10086	10086	5.83453e+06	5.10882e+06	0.251926	6.82562	0.721678	1	COIII	SvsC Male	10086	CpT
chrM	10085	chrM-10085-10086	10086	5.68181e+06	7.65118e+06	-0.469818	6.67214	0.587242	1	COIII	SvsC Female	10086	CpT
chrM	10085	chrM-10085-10086	10086	5.83453e+06	5.68181e+06	0.266652	6.68299	0.804688	1	COIII	MvsF Control	10086	CpT
chrM	10088	chrM-10088-10089	10089	5.83453e+06	4.7248e+06	0.357007	6.79245	0.584666	1	COIII	SvsC Male	10089	CpA
chrM	10088	chrM-10088-10089	10089	5.68181e+06	7.65118e+06	-0.469817	6.67214	0.587246	1	COIII	SvsC Female	10089	CpA
chrM	10088	chrM-10088-10089	10089	4.7248e+06	7.65118e+06	-0.542728	6.69397	0.398714	1	COIII	MvsF Stress	10089	CpA
chrM	10088	chrM-10088-10089	10089	5.83453e+06	5.68181e+06	0.266671	6.68299	0.804677	1	COIII	MvsF Control	10089	CpA
chrM	10097	chrM-10097-10098	10098	5.42967e+06	7.38921e+06	-0.517778	6.63381	0.548401	1	COIII	SvsC Female	10098	CpG
chrM	10097	chrM-10097-10098	10098	5.83453e+06	5.42967e+06	0.35278	6.65451	0.697258	1	COIII	MvsF Control	10098	CpG
chrM	10097	chrM-10097-10098	10098	3.95497e+06	7.38921e+06	-0.742223	6.63904	0.284692	1	COIII	MvsF Stress	10098	CpG
chrM	10097	chrM-10097-10098	10098	5.83453e+06	3.95497e+06	0.590935	6.72372	0.34493	1	COIII	SvsC Male	10098	CpG
chrM	10102	chrM-10102-10103	10103	4.34255e+06	6.89831e+06	-0.508876	6.61396	0.352305	1	COIII	MvsF Stress	10103	CpG
chrM	10102	chrM-10102-10103	10103	5.42967e+06	6.89831e+06	-0.423765	6.58525	0.653617	1	COIII	SvsC Female	10103	CpG
chrM	10102	chrM-10102-10103	10103	5.16786e+06	4.34255e+06	0.303114	6.6881	0.701109	1	COIII	SvsC Male	10103	CpG
chrM	10102	chrM-10102-10103	10103	5.16786e+06	5.42967e+06	0.181522	6.58644	1	1	COIII	MvsF Control	10103	CpG
chrM	10108	chrM-10108-10109	10109	5.68181e+06	6.89831e+06	-0.344565	6.61049	0.728805	1	COIII	SvsC Female	10109	CpC
chrM	10108	chrM-10108-10109	10109	4.34255e+06	6.89831e+06	-0.508888	6.61396	0.352329	1	COIII	MvsF Stress	10109	CpC
chrM	10108	chrM-10108-10109	10109	4.91761e+06	5.68181e+06	0.0174064	6.58649	1	1	COIII	MvsF Control	10109	CpC
chrM	10108	chrM-10108-10109	10109	4.91761e+06	4.34255e+06	0.212283	6.65158	0.84502	1	COIII	SvsC Male	10109	CpC
chrM	10109	chrM-10109-10110	10110	3.95853e+06	6.89831e+06	-0.630259	6.58688	0.273611	1	COIII	MvsF Stress	10110	CpG
chrM	10109	chrM-10109-10110	10110	5.42967e+06	6.89831e+06	-0.423771	6.58525	0.653601	1	COIII	SvsC Female	10110	CpG
chrM	10109	chrM-10109-10110	10110	4.41711e+06	3.95853e+06	0.133125	6.53612	1	1	COIII	SvsC Male	10110	CpG
chrM	10109	chrM-10109-10110	10110	4.41711e+06	5.42967e+06	-0.0736426	6.493	1	1	COIII	MvsF Control	10110	CpG
chrM	10117	chrM-10117-10118	10118	3.5745e+06	5.96237e+06	-0.53707	6.44811	0.322427	1	COIII	MvsF Stress	10118	CpA
chrM	10117	chrM-10117-10118	10118	3.88969e+06	3.5745e+06	0.154052	6.45365	1	1	COIII	SvsC Male	10118	CpA
chrM	10117	chrM-10117-10118	10118	3.88969e+06	5.42967e+06	-0.197994	6.44902	0.754678	1	COIII	MvsF Control	10118	CpA
chrM	10117	chrM-10117-10118	10118	5.42967e+06	5.96237e+06	-0.221808	6.48526	0.841392	1	COIII	SvsC Female	10118	CpA
chrM	10119	chrM-10119-10120	10120	3.5745e+06	5.96237e+06	-0.537184	6.44811	0.322568	1	COIII	MvsF Stress	10120	CpC
chrM	10119	chrM-10119-10120	10120	3.88969e+06	3.5745e+06	0.154052	6.45365	1	1	COIII	SvsC Male	10120	CpC
chrM	10119	chrM-10119-10120	10120	3.88969e+06	5.42967e+06	-0.197912	6.44902	0.754638	1	COIII	MvsF Control	10120	CpC
chrM	10119	chrM-10119-10120	10120	5.42967e+06	5.96237e+06	-0.221803	6.48526	0.841397	1	COIII	SvsC Female	10120	CpC
chrM	10120	chrM-10120-10121	10121	3.5745e+06	5.96237e+06	-0.537127	6.44811	0.322497	1	COIII	MvsF Stress	10121	CpT
chrM	10120	chrM-10120-10121	10121	5.42967e+06	5.96237e+06	-0.221805	6.48526	0.841395	1	COIII	SvsC Female	10121	CpT
chrM	10120	chrM-10120-10121	10121	3.88969e+06	3.5745e+06	0.154052	6.45365	1	1	COIII	SvsC Male	10121	CpT
chrM	10120	chrM-10120-10121	10121	3.88969e+06	5.42967e+06	-0.1979	6.44902	0.754632	1	COIII	MvsF Control	10121	CpT
chrM	10123	chrM-10123-10124	10124	3.55635e+06	3.5745e+06	0.0326279	6.41057	1	1	COIII	SvsC Male	10124	CpC
chrM	10123	chrM-10123-10124	10124	5.17752e+06	4.9347e+06	-0.0734272	6.3444	1	1	COIII	SvsC Female	10124	CpC
chrM	10123	chrM-10123-10124	10124	3.55635e+06	5.17752e+06	-0.228437	6.37615	0.737209	1	COIII	MvsF Control	10124	CpC
chrM	10123	chrM-10123-10124	10124	3.5745e+06	4.9347e+06	-0.308659	6.32676	0.596753	1	COIII	MvsF Stress	10124	CpC
chrM	10124	chrM-10124-10125	10125	3.55635e+06	3.5745e+06	0.0326279	6.41057	1	1	COIII	SvsC Male	10125	CpA
chrM	10124	chrM-10124-10125	10125	3.5745e+06	4.9347e+06	-0.308659	6.32676	0.596753	1	COIII	MvsF Stress	10125	CpA
chrM	10124	chrM-10124-10125	10125	3.55635e+06	5.17752e+06	-0.228385	6.37615	0.737186	1	COIII	MvsF Control	10125	CpA
chrM	10124	chrM-10124-10125	10125	5.17752e+06	4.9347e+06	-0.0733667	6.3444	1	1	COIII	SvsC Female	10125	CpA
chrM	10129	chrM-10129-10130	10130	3.55635e+06	3.5745e+06	0.0326279	6.41057	1	1	COIII	SvsC Male	10130	CpC
chrM	10129	chrM-10129-10130	10130	5.17752e+06	4.71218e+06	-0.0160913	6.31631	1	1	COIII	SvsC Female	10130	CpC
chrM	10129	chrM-10129-10130	10130	3.5745e+06	4.71218e+06	-0.248511	6.2951	0.720198	1	COIII	MvsF Stress	10130	CpC
chrM	10129	chrM-10129-10130	10130	3.55635e+06	5.17752e+06	-0.22842	6.37615	0.737201	1	COIII	MvsF Control	10130	CpC
chrM	10130	chrM-10130-10131	10131	3.25825e+06	4.71218e+06	-0.396512	6.26182	0.584797	1	COIII	MvsF Stress	10131	CpA
chrM	10130	chrM-10130-10131	10131	5.17752e+06	4.71218e+06	-0.0161011	6.31631	1	1	COIII	SvsC Female	10131	CpA
chrM	10130	chrM-10130-10131	10131	3.55635e+06	3.25825e+06	0.179049	6.36618	1	1	COIII	SvsC Male	10131	CpA
chrM	10130	chrM-10130-10131	10131	3.55635e+06	5.17752e+06	-0.228368	6.37615	0.737178	1	COIII	MvsF Control	10131	CpA
chrM	10132	chrM-10132-10133	10133	3.55635e+06	3.25825e+06	0.179049	6.36618	1	1	COIII	SvsC Male	10133	CpC
chrM	10132	chrM-10132-10133	10133	5.17752e+06	4.9347e+06	-0.073457	6.3444	1	1	COIII	SvsC Female	10133	CpC
chrM	10132	chrM-10132-10133	10133	3.55635e+06	5.17752e+06	-0.228402	6.37615	0.737194	1	COIII	MvsF Control	10133	CpC
chrM	10132	chrM-10132-10133	10133	3.25825e+06	4.9347e+06	-0.45666	6.29419	0.473291	1	COIII	MvsF Stress	10133	CpC
chrM	10133	chrM-10133-10134	10134	3.25825e+06	4.9347e+06	-0.45666	6.29419	0.473291	1	COIII	MvsF Stress	10134	CpA
chrM	10133	chrM-10133-10134	10134	3.3061e+06	5.17752e+06	-0.352773	6.34086	0.604868	1	COIII	MvsF Control	10134	CpA
chrM	10133	chrM-10133-10134	10134	5.17752e+06	4.9347e+06	-0.0733216	6.3444	1	1	COIII	SvsC Female	10134	CpA
chrM	10133	chrM-10133-10134	10134	3.3061e+06	3.25825e+06	0.0464582	6.32039	1	1	COIII	SvsC Male	10134	CpA
chrM	10135	chrM-10135-10136	10136	5.17752e+06	4.7973e+06	-0.0193501	6.32197	1	1	COIII	SvsC Female	10136	CpA
chrM	10135	chrM-10135-10136	10136	3.25825e+06	4.7973e+06	-0.396544	6.26304	0.584797	1	COIII	MvsF Stress	10136	CpA
chrM	10135	chrM-10135-10136	10136	3.63944e+06	5.17752e+06	-0.217294	6.38109	0.736436	1	COIII	MvsF Control	10136	CpA
chrM	10135	chrM-10135-10136	10136	3.63944e+06	3.25825e+06	0.179049	6.36619	1	1	COIII	SvsC Male	10136	CpA
chrM	10137	chrM-10137-10138	10138	5.17752e+06	4.7973e+06	-0.0193352	6.32197	1	1	COIII	SvsC Female	10138	CpC
chrM	10137	chrM-10137-10138	10138	3.63944e+06	5.17752e+06	-0.217193	6.38109	0.736388	1	COIII	MvsF Control	10138	CpC
chrM	10137	chrM-10137-10138	10138	3.63944e+06	3.25825e+06	0.179049	6.36619	1	1	COIII	SvsC Male	10138	CpC
chrM	10137	chrM-10137-10138	10138	3.25825e+06	4.7973e+06	-0.396544	6.26304	0.584797	1	COIII	MvsF Stress	10138	CpC
chrM	10138	chrM-10138-10139	10139	5.17752e+06	4.7973e+06	-0.0193402	6.32197	1	1	COIII	SvsC Female	10139	CpC
chrM	10138	chrM-10138-10139	10139	3.63944e+06	3.25825e+06	0.179049	6.36619	1	1	COIII	SvsC Male	10139	CpC
chrM	10138	chrM-10138-10139	10139	3.25825e+06	4.7973e+06	-0.396544	6.26304	0.584797	1	COIII	MvsF Stress	10139	CpC
chrM	10138	chrM-10138-10139	10139	3.63944e+06	5.17752e+06	-0.217216	6.38109	0.736398	1	COIII	MvsF Control	10139	CpC
chrM	10139	chrM-10139-10140	10140	4.92538e+06	4.9347e+06	-0.168874	6.31441	1	1	COIII	SvsC Female	10140	CpC
chrM	10139	chrM-10139-10140	10140	3.63944e+06	3.25825e+06	0.179049	6.36619	1	1	COIII	SvsC Male	10140	CpC
chrM	10139	chrM-10139-10140	10140	3.25825e+06	4.9347e+06	-0.45666	6.29419	0.473291	1	COIII	MvsF Stress	10140	CpC
chrM	10139	chrM-10139-10140	10140	3.63944e+06	4.92538e+06	-0.119099	6.3458	0.729937	1	COIII	MvsF Control	10140	CpC
chrM	10140	chrM-10140-10141	10141	3.63944e+06	4.92538e+06	-0.119089	6.3458	0.729933	1	COIII	MvsF Control	10141	CpA
chrM	10140	chrM-10140-10141	10141	4.92538e+06	4.9347e+06	-0.168888	6.31441	1	1	COIII	SvsC Female	10141	CpA
chrM	10140	chrM-10140-10141	10141	3.63944e+06	3.25825e+06	0.179049	6.36619	1	1	COIII	SvsC Male	10141	CpA
chrM	10140	chrM-10140-10141	10141	3.25825e+06	4.9347e+06	-0.45666	6.29419	0.473291	1	COIII	MvsF Stress	10141	CpA
chrM	10143	chrM-10143-10144	10144	5.17752e+06	4.9347e+06	-0.0734118	6.3444	1	1	COIII	SvsC Female	10144	CpT
chrM	10143	chrM-10143-10144	10144	3.63944e+06	5.17752e+06	-0.217238	6.38109	0.736409	1	COIII	MvsF Control	10144	CpT
chrM	10143	chrM-10143-10144	10144	3.63944e+06	3.25825e+06	0.179049	6.36619	1	1	COIII	SvsC Male	10144	CpT
chrM	10143	chrM-10143-10144	10144	3.25825e+06	4.9347e+06	-0.45666	6.29419	0.473291	1	COIII	MvsF Stress	10144	CpT
chrM	10147	chrM-10147-10148	10148	3.3061e+06	3.25825e+06	0.0464582	6.32039	1	1	COIII	SvsC Male	10148	CpC
chrM	10147	chrM-10147-10148	10148	3.3061e+06	5.17752e+06	-0.352824	6.34086	0.604901	1	COIII	MvsF Control	10148	CpC
chrM	10147	chrM-10147-10148	10148	5.17752e+06	4.71218e+06	-0.0160962	6.31631	1	1	COIII	SvsC Female	10148	CpC
chrM	10147	chrM-10147-10148	10148	3.25825e+06	4.71218e+06	-0.396512	6.26182	0.584797	1	COIII	MvsF Stress	10148	CpC
chrM	10148	chrM-10148-10149	10149	3.3061e+06	5.17752e+06	-0.352721	6.34086	0.604834	1	COIII	MvsF Control	10149	CpA
chrM	10148	chrM-10148-10149	10149	5.17752e+06	4.71218e+06	-0.016095	6.31631	1	1	COIII	SvsC Female	10149	CpA
chrM	10148	chrM-10148-10149	10149	3.25825e+06	4.71218e+06	-0.396512	6.26182	0.584797	1	COIII	MvsF Stress	10149	CpA
chrM	10148	chrM-10148-10149	10149	3.3061e+06	3.25825e+06	0.0464582	6.32039	1	1	COIII	SvsC Male	10149	CpA
chrM	10156	chrM-10156-10157	10157	2.77868e+06	2.87422e+06	0.0634141	6.22416	1	1	COIII	SvsC Male	10157	CpC
chrM	10156	chrM-10156-10157	10157	2.77868e+06	5.17752e+06	-0.53193	6.293	0.401127	1	COIII	MvsF Control	10157	CpC
chrM	10156	chrM-10156-10157	10157	5.17752e+06	4.26714e+06	0.107052	6.25846	0.789253	1	COIII	SvsC Female	10157	CpC
chrM	10156	chrM-10156-10157	10157	2.87422e+06	4.26714e+06	-0.433078	6.15892	0.557318	1	COIII	MvsF Stress	10157	CpC
chrM	10157	chrM-10157-10158	10158	2.77868e+06	5.42967e+06	-0.622855	6.32936	0.40969	1	COIII	MvsF Control	10158	CpT
chrM	10157	chrM-10157-10158	10158	3.64227e+06	4.26714e+06	-0.120116	6.22985	1	1	COIII	MvsF Stress	10158	CpT
chrM	10157	chrM-10157-10158	10158	5.42967e+06	4.26714e+06	0.200974	6.28958	0.704176	1	COIII	SvsC Female	10158	CpT
chrM	10157	chrM-10157-10158	10158	2.77868e+06	3.64227e+06	-0.245984	6.32038	0.81453	1	COIII	SvsC Male	10158	CpT
chrM	1016	chrM-1016-1017	1017	3.89254e+06	4.19486e+06	-0.114115	6.32058	1	1	Control-Region	MvsF Stress	1017	CpA
chrM	1016	chrM-1016-1017	1017	7.22172e+06	6.46566e+06	0.119801	6.92608	0.834438	1	Control-Region	MvsF Control	1017	CpA
chrM	1016	chrM-1016-1017	1017	7.22172e+06	3.89254e+06	0.747413	6.7925	0.156327	0.982172	Control-Region	SvsC Male	1017	CpA
chrM	1016	chrM-1016-1017	1017	6.46566e+06	4.19486e+06	0.611969	6.51739	0.331498	1	Control-Region	SvsC Female	1017	CpA
chrM	10160	chrM-10160-10161	10161	3.95853e+06	4.53553e+06	-0.0515254	6.29667	1	1	COIII	MvsF Stress	10161	CpG
chrM	10160	chrM-10160-10161	10161	2.86176e+06	5.02121e+06	-0.56415	6.31529	0.397199	1	COIII	MvsF Control	10161	CpG
chrM	10160	chrM-10160-10161	10161	5.02121e+06	4.53553e+06	0.0906641	6.30548	0.897689	1	COIII	SvsC Female	10161	CpG
chrM	10160	chrM-10160-10161	10161	2.86176e+06	3.95853e+06	-0.378904	6.3662	0.647607	1	COIII	SvsC Male	10161	CpG
chrM	10165	chrM-10165-10166	10166	3.64227e+06	4.80391e+06	-0.248521	6.29619	0.720198	1	COIII	MvsF Stress	10166	CpG
chrM	10165	chrM-10165-10166	10166	5.02121e+06	4.80391e+06	0.0234875	6.33576	1	1	COIII	SvsC Female	10166	CpG
chrM	10165	chrM-10165-10166	10166	3.11201e+06	5.02121e+06	-0.422812	6.35082	0.506612	1	COIII	MvsF Control	10166	CpG
chrM	10165	chrM-10165-10166	10166	3.11201e+06	3.64227e+06	-0.099963	6.36619	1	1	COIII	SvsC Male	10166	CpG
chrM	10174	chrM-10174-10175	10175	4.4401e+06	4.75804e+06	-0.11055	6.28083	1	1	COIII	SvsC Female	10175	CpC
chrM	10174	chrM-10174-10175	10175	2.61151e+06	3.64227e+06	-0.408466	6.2731	0.62906	1	COIII	SvsC Male	10175	CpC
chrM	10174	chrM-10174-10175	10175	2.61151e+06	4.4401e+06	-0.599453	6.21044	0.511413	1	COIII	MvsF Control	10175	CpC
chrM	10174	chrM-10174-10175	10175	3.64227e+06	4.75804e+06	-0.24851	6.29577	0.720198	1	COIII	MvsF Stress	10175	CpC
chrM	10175	chrM-10175-10176	10176	3.64227e+06	4.75804e+06	-0.24851	6.29577	0.720198	1	COIII	MvsF Stress	10176	CpT
chrM	10175	chrM-10175-10176	10176	4.4401e+06	4.75804e+06	-0.110559	6.28083	1	1	COIII	SvsC Female	10176	CpT
chrM	10175	chrM-10175-10176	10176	2.61151e+06	3.64227e+06	-0.408466	6.2731	0.62906	1	COIII	SvsC Male	10176	CpT
chrM	10175	chrM-10175-10176	10176	2.61151e+06	4.4401e+06	-0.599436	6.21044	0.511379	1	COIII	MvsF Control	10176	CpT
chrM	10180	chrM-10180-10181	10181	2.27818e+06	3.64227e+06	-0.591598	6.22419	0.454499	1	COIII	SvsC Male	10181	CpA
chrM	10180	chrM-10180-10181	10181	4.18795e+06	4.75804e+06	-0.207906	6.24972	0.899329	1	COIII	SvsC Female	10181	CpA
chrM	10180	chrM-10180-10181	10181	3.64227e+06	4.75804e+06	-0.24851	6.29577	0.720198	1	COIII	MvsF Stress	10181	CpA
chrM	10180	chrM-10180-10181	10181	2.27818e+06	4.18795e+06	-0.687789	6.12526	0.466411	1	COIII	MvsF Control	10181	CpA
chrM	10185	chrM-10185-10186	10186	3.05585e+06	3.64227e+06	-0.245984	6.3204	0.81453	1	COIII	SvsC Male	10186	CpA
chrM	10185	chrM-10185-10186	10186	3.05585e+06	4.18795e+06	-0.323766	6.21702	0.727387	1	COIII	MvsF Control	10186	CpA
chrM	10185	chrM-10185-10186	10186	4.18795e+06	4.35226e+06	-0.0786404	6.19321	1	1	COIII	SvsC Female	10186	CpA
chrM	10185	chrM-10185-10186	10186	3.64227e+06	4.35226e+06	-0.120148	6.23107	1	1	COIII	MvsF Stress	10186	CpA
chrM	10188	chrM-10188-10189	10189	2.72252e+06	4.18795e+06	-0.494744	6.17251	0.595437	1	COIII	MvsF Control	10189	CpA
chrM	10188	chrM-10188-10189	10189	3.64227e+06	4.39813e+06	-0.120159	6.2315	0.855586	1	COIII	MvsF Stress	10189	CpA
chrM	10188	chrM-10188-10189	10189	2.72252e+06	3.64227e+06	-0.408466	6.2731	0.81453	1	COIII	SvsC Male	10189	CpA
chrM	10188	chrM-10188-10189	10189	4.18795e+06	4.39813e+06	-0.0831405	6.1954	1	1	COIII	SvsC Female	10189	CpA
chrM	10194	chrM-10194-10195	10195	3.64227e+06	4.03821e+06	0.0207377	6.16412	1	1	COIII	MvsF Stress	10195	CpC
chrM	10194	chrM-10194-10195	10195	2.72252e+06	3.64227e+06	-0.408466	6.2731	0.81453	1	COIII	SvsC Male	10195	CpC
chrM	10194	chrM-10194-10195	10195	3.93581e+06	4.03821e+06	-0.0471802	6.10451	1	1	COIII	SvsC Female	10195	CpC
chrM	10194	chrM-10194-10195	10195	2.72252e+06	3.93581e+06	-0.387432	6.1319	0.704464	1	COIII	MvsF Control	10195	CpC
chrM	10195	chrM-10195-10196	10196	2.72252e+06	3.93581e+06	-0.387406	6.1319	0.704442	1	COIII	MvsF Control	10196	CpT
chrM	10195	chrM-10195-10196	10196	3.93581e+06	4.03821e+06	-0.0471831	6.10451	1	1	COIII	SvsC Female	10196	CpT
chrM	10195	chrM-10195-10196	10196	2.72252e+06	3.64227e+06	-0.408466	6.2731	0.81453	1	COIII	SvsC Male	10196	CpT
chrM	10195	chrM-10195-10196	10196	3.64227e+06	4.03821e+06	0.0207377	6.16412	1	1	COIII	MvsF Stress	10196	CpT
chrM	10198	chrM-10198-10199	10199	3.93581e+06	3.50144e+06	0.123173	6.03317	0.882397	1	COIII	SvsC Female	10199	CpT
chrM	10198	chrM-10198-10199	10199	2.72252e+06	3.64227e+06	-0.408466	6.2731	0.81453	1	COIII	SvsC Male	10199	CpT
chrM	10198	chrM-10198-10199	10199	3.64227e+06	3.50144e+06	0.176955	6.09122	0.845066	1	COIII	MvsF Stress	10199	CpT
chrM	10198	chrM-10198-10199	10199	2.72252e+06	3.93581e+06	-0.38738	6.1319	0.70442	1	COIII	MvsF Control	10199	CpT
chrM	1020	chrM-1020-1021	1021	3.89254e+06	4.46966e+06	-0.23194	6.3795	0.860102	1	Control-Region	MvsF Stress	1021	CpA
chrM	1020	chrM-1020-1021	1021	6.293e+06	4.46966e+06	0.446847	6.52411	0.507642	1	Control-Region	SvsC Female	1021	CpA
chrM	1020	chrM-1020-1021	1021	7.97247e+06	3.89254e+06	0.937933	6.88976	0.0801446	0.966155	Control-Region	SvsC Male	1021	CpA
chrM	1020	chrM-1020-1021	1021	7.97247e+06	6.293e+06	0.321798	6.96855	0.555879	1	Control-Region	MvsF Control	1021	CpA
chrM	10201	chrM-10201-10202	10202	3.64227e+06	3.36404e+06	0.261854	6.05503	0.845066	1	COIII	MvsF Stress	10202	CpT
chrM	10201	chrM-10201-10202	10202	4.48587e+06	3.36404e+06	0.314837	6.04899	0.659421	1	COIII	SvsC Female	10202	CpT
chrM	10201	chrM-10201-10202	10202	2.72252e+06	4.48587e+06	-0.499234	6.18316	0.46991	1	COIII	MvsF Control	10202	CpT
chrM	10201	chrM-10201-10202	10202	2.72252e+06	3.64227e+06	-0.408466	6.2731	0.81453	1	COIII	SvsC Male	10202	CpT
chrM	10204	chrM-10204-10205	10205	2.72252e+06	3.64227e+06	-0.408466	6.2731	0.81453	1	COIII	SvsC Male	10205	CpC
chrM	10204	chrM-10204-10205	10205	3.64227e+06	3.36404e+06	0.261854	6.05503	0.845066	1	COIII	MvsF Stress	10205	CpC
chrM	10204	chrM-10204-10205	10205	4.09212e+06	3.36404e+06	0.137021	5.98348	0.879373	1	COIII	SvsC Female	10205	CpC
chrM	10204	chrM-10204-10205	10205	2.72252e+06	4.09212e+06	-0.32188	6.11048	0.703695	1	COIII	MvsF Control	10205	CpC
chrM	10205	chrM-10205-10206	10206	3.95853e+06	3.36404e+06	0.396074	6.09337	0.701199	1	COIII	MvsF Stress	10206	CpT
chrM	10205	chrM-10205-10206	10206	2.72252e+06	4.09212e+06	-0.321912	6.11048	0.703711	1	COIII	MvsF Control	10206	CpT
chrM	10205	chrM-10205-10206	10206	2.72252e+06	3.95853e+06	-0.541386	6.3204	0.647607	1	COIII	SvsC Male	10206	CpT
chrM	10205	chrM-10205-10206	10206	4.09212e+06	3.36404e+06	0.137013	5.98348	0.87937	1	COIII	SvsC Female	10206	CpT
chrM	10213	chrM-10213-10214	10214	2.19509e+06	3.83998e+06	-0.407999	6.01119	0.682807	1	COIII	MvsF Control	10214	CpT
chrM	10213	chrM-10213-10214	10214	2.19509e+06	3.64227e+06	-0.591598	6.22418	0.454499	1	COIII	SvsC Male	10214	CpT
chrM	10213	chrM-10213-10214	10214	3.83998e+06	2.919e+06	0.208278	5.87025	0.735824	1	COIII	SvsC Female	10214	CpT
chrM	10213	chrM-10213-10214	10214	3.64227e+06	2.919e+06	0.448365	5.97714	0.677722	1	COIII	MvsF Stress	10214	CpT
chrM	10216	chrM-10216-10217	10217	2.19509e+06	3.64227e+06	-0.591598	6.22418	0.454499	1	COIII	SvsC Male	10217	CpT
chrM	10216	chrM-10216-10217	10217	3.28992e+06	3.5473e+06	-0.203679	5.93145	1	1	COIII	SvsC Female	10217	CpT
chrM	10216	chrM-10216-10217	10217	3.64227e+06	3.5473e+06	0.176944	6.09165	0.845066	1	COIII	MvsF Stress	10217	CpT
chrM	10216	chrM-10216-10217	10217	2.19509e+06	3.28992e+06	-0.276417	5.95435	0.833754	1	COIII	MvsF Control	10217	CpT
chrM	10221	chrM-10221-10222	10222	2.19509e+06	3.64227e+06	-0.591598	6.22418	0.454499	1	COIII	SvsC Male	10222	CpC
chrM	10221	chrM-10221-10222	10222	3.28992e+06	3.6847e+06	-0.281073	5.96132	0.871447	1	COIII	SvsC Female	10222	CpC
chrM	10221	chrM-10221-10222	10222	3.64227e+06	3.6847e+06	0.0967664	6.12689	1	1	COIII	MvsF Stress	10222	CpC
chrM	10221	chrM-10221-10222	10222	2.19509e+06	3.28992e+06	-0.276406	5.95435	0.833751	1	COIII	MvsF Control	10222	CpC
chrM	10222	chrM-10222-10223	10223	3.54206e+06	3.6847e+06	-0.150533	5.9988	1	1	COIII	SvsC Female	10223	CpT
chrM	10222	chrM-10222-10223	10223	2.19509e+06	3.54206e+06	-0.411639	6.00022	0.693813	1	COIII	MvsF Control	10223	CpT
chrM	10222	chrM-10222-10223	10223	3.64227e+06	3.6847e+06	0.0967664	6.12689	1	1	COIII	MvsF Stress	10223	CpT
chrM	10222	chrM-10222-10223	10223	2.19509e+06	3.64227e+06	-0.591598	6.22418	0.454499	1	COIII	SvsC Male	10223	CpT
chrM	10225	chrM-10225-10226	10226	2.19509e+06	3.54206e+06	-0.411659	6.00022	0.693824	1	COIII	MvsF Control	10226	CpT
chrM	10225	chrM-10225-10226	10226	3.54206e+06	3.95309e+06	-0.229763	6.03567	0.883986	1	COIII	SvsC Female	10226	CpT
chrM	10225	chrM-10225-10226	10226	3.64227e+06	3.95309e+06	0.0207701	6.16289	1	1	COIII	MvsF Stress	10226	CpT
chrM	10225	chrM-10225-10226	10226	2.19509e+06	3.64227e+06	-0.591598	6.22418	0.454499	1	COIII	SvsC Male	10226	CpT
chrM	10228	chrM-10228-10229	10229	2.19509e+06	3.64227e+06	-0.591598	6.22418	0.454499	1	COIII	SvsC Male	10229	CpC
chrM	10228	chrM-10228-10229	10229	2.19509e+06	3.79421e+06	-0.53508	6.04464	0.578756	1	COIII	MvsF Control	10229	CpC
chrM	10228	chrM-10228-10229	10229	3.79421e+06	3.73057e+06	-0.0264985	6.0377	1	1	COIII	SvsC Female	10229	CpC
chrM	10228	chrM-10228-10229	10229	3.64227e+06	3.73057e+06	0.0967556	6.12732	1	1	COIII	MvsF Stress	10229	CpC
chrM	10229	chrM-10229-10230	10230	2.19509e+06	3.64227e+06	-0.591598	6.22418	0.454499	1	COIII	SvsC Male	10230	CpA
chrM	10229	chrM-10229-10230	10230	3.79421e+06	3.73057e+06	-0.0265101	6.0377	1	1	COIII	SvsC Female	10230	CpA
chrM	10229	chrM-10229-10230	10230	3.64227e+06	3.73057e+06	0.0967556	6.12732	1	1	COIII	MvsF Stress	10230	CpA
chrM	10229	chrM-10229-10230	10230	2.19509e+06	3.79421e+06	-0.535044	6.04464	0.578725	1	COIII	MvsF Control	10230	CpA
chrM	10231	chrM-10231-10232	10232	3.64227e+06	3.46218e+06	0.176976	6.09041	0.845066	1	COIII	MvsF Stress	10232	CpT
chrM	10231	chrM-10231-10232	10232	2.19509e+06	3.79421e+06	-0.535062	6.04464	0.578741	1	COIII	MvsF Control	10232	CpT
chrM	10231	chrM-10231-10232	10232	2.19509e+06	3.64227e+06	-0.591598	6.22418	0.454499	1	COIII	SvsC Male	10232	CpT
chrM	10231	chrM-10231-10232	10232	3.79421e+06	3.46218e+06	0.0599999	6.00084	1	1	COIII	SvsC Female	10232	CpT
chrM	10233	chrM-10233-10234	10234	3.79421e+06	3.32478e+06	0.137677	5.9718	0.883957	1	COIII	SvsC Female	10234	CpA
chrM	10233	chrM-10233-10234	10234	2.19509e+06	3.79421e+06	-0.53505	6.04464	0.57873	1	COIII	MvsF Control	10234	CpA
chrM	10233	chrM-10233-10234	10234	3.64227e+06	3.32478e+06	0.261875	6.05422	0.845066	1	COIII	MvsF Stress	10234	CpA
chrM	10233	chrM-10233-10234	10234	2.19509e+06	3.64227e+06	-0.591598	6.22418	0.454499	1	COIII	SvsC Male	10234	CpA
chrM	10237	chrM-10237-10238	10238	3.6526e+06	2.919e+06	0.250958	5.87122	0.76399	1	COIII	SvsC Female	10238	CpC
chrM	10237	chrM-10237-10238	10238	2.19509e+06	3.64227e+06	-0.591598	6.22418	0.454499	1	COIII	SvsC Male	10238	CpC
chrM	10237	chrM-10237-10238	10238	2.19509e+06	3.6526e+06	-0.473386	6.01008	0.715212	1	COIII	MvsF Control	10238	CpC
chrM	10237	chrM-10237-10238	10238	3.64227e+06	2.919e+06	0.448365	5.97714	0.677722	1	COIII	MvsF Stress	10238	CpC
chrM	10238	chrM-10238-10239	10239	2.19509e+06	3.64227e+06	-0.591598	6.22418	0.454499	1	COIII	SvsC Male	10239	CpT
chrM	10238	chrM-10238-10239	10239	3.6526e+06	2.83388e+06	0.271203	5.86462	0.764978	1	COIII	SvsC Female	10239	CpT
chrM	10238	chrM-10238-10239	10239	3.64227e+06	2.83388e+06	0.448398	5.97589	0.677722	1	COIII	MvsF Stress	10239	CpT
chrM	10238	chrM-10238-10239	10239	2.19509e+06	3.6526e+06	-0.473433	6.01008	0.715241	1	COIII	MvsF Control	10239	CpT
chrM	1024	chrM-1024-1025	1025	6.5762e+06	4.60706e+06	0.476199	6.57887	0.402331	1	Control-Region	SvsC Female	1025	CpT
chrM	1024	chrM-1024-1025	1025	7.3058e+06	6.5762e+06	0.110742	6.94744	0.812818	1	Control-Region	MvsF Control	1025	CpT
chrM	1024	chrM-1024-1025	1025	4.59282e+06	4.60706e+06	-0.0465823	6.46771	1	1	Control-Region	MvsF Stress	1025	CpT
chrM	1024	chrM-1024-1025	1025	7.3058e+06	4.59282e+06	0.57504	6.88976	0.296208	1	Control-Region	SvsC Male	1025	CpT
chrM	10242	chrM-10242-10243	10243	2.19509e+06	3.6526e+06	-0.473436	6.01008	0.715243	1	COIII	MvsF Control	10243	CpC
chrM	10242	chrM-10242-10243	10243	3.6526e+06	2.69648e+06	0.366605	5.83229	0.650588	1	COIII	SvsC Female	10243	CpC
chrM	10242	chrM-10242-10243	10243	2.19509e+06	3.25647e+06	-0.445178	6.17355	0.607239	1	COIII	SvsC Male	10243	CpC
chrM	10242	chrM-10242-10243	10243	3.25647e+06	2.69648e+06	0.403511	5.89377	0.663702	1	COIII	MvsF Stress	10243	CpC
chrM	10243	chrM-10243-10244	10244	2.19509e+06	3.6526e+06	-0.473487	6.01008	0.715274	1	COIII	MvsF Control	10244	CpC
chrM	10243	chrM-10243-10244	10244	3.6526e+06	2.69648e+06	0.366607	5.83229	0.65059	1	COIII	SvsC Female	10244	CpC
chrM	10243	chrM-10243-10244	10244	2.19509e+06	3.25647e+06	-0.445178	6.17355	0.607239	1	COIII	SvsC Male	10244	CpC
chrM	10243	chrM-10243-10244	10244	3.25647e+06	2.69648e+06	0.403511	5.89377	0.663702	1	COIII	MvsF Stress	10244	CpC
chrM	10244	chrM-10244-10245	10245	3.6526e+06	2.69648e+06	0.366578	5.83229	0.650553	1	COIII	SvsC Female	10245	CpC
chrM	10244	chrM-10244-10245	10245	2.19509e+06	2.94021e+06	-0.2822	6.12108	0.790528	1	COIII	SvsC Male	10245	CpC
chrM	10244	chrM-10244-10245	10245	2.94021e+06	2.69648e+06	0.238572	5.84983	0.823844	1	COIII	MvsF Stress	10245	CpC
chrM	10244	chrM-10244-10245	10245	2.19509e+06	3.6526e+06	-0.473469	6.01008	0.715263	1	COIII	MvsF Control	10245	CpC
chrM	10245	chrM-10245-10246	10246	2.19509e+06	3.6526e+06	-0.473416	6.01008	0.71523	1	COIII	MvsF Control	10246	CpA
chrM	10245	chrM-10245-10246	10246	2.19509e+06	2.55619e+06	-0.0984388	6.06663	1	1	COIII	SvsC Male	10246	CpA
chrM	10245	chrM-10245-10246	10246	2.55619e+06	2.69648e+06	0.0522999	5.80432	1	1	COIII	MvsF Stress	10246	CpA
chrM	10245	chrM-10245-10246	10246	3.6526e+06	2.69648e+06	0.36656	5.83229	0.65053	1	COIII	SvsC Female	10246	CpA
chrM	10248	chrM-10248-10249	10249	2.19509e+06	2.94199e+06	-0.2822	6.12108	0.790528	1	COIII	SvsC Male	10249	CpA
chrM	10248	chrM-10248-10249	10249	2.19509e+06	3.6526e+06	-0.473379	6.01008	0.715208	1	COIII	MvsF Control	10249	CpA
chrM	10248	chrM-10248-10249	10249	3.6526e+06	2.919e+06	0.25094	5.87122	0.763975	1	COIII	SvsC Female	10249	CpA
chrM	10248	chrM-10248-10249	10249	2.94199e+06	2.919e+06	0.135414	5.89269	1	1	COIII	MvsF Stress	10249	CpA
chrM	10250	chrM-10250-10251	10251	2.19509e+06	3.6526e+06	-0.473451	6.01008	0.715252	1	COIII	MvsF Control	10251	CpC
chrM	10250	chrM-10250-10251	10251	2.19509e+06	2.94199e+06	-0.2822	6.12108	0.790528	1	COIII	SvsC Male	10251	CpC
chrM	10250	chrM-10250-10251	10251	3.6526e+06	3.14152e+06	0.14605	5.90914	0.882581	1	COIII	SvsC Female	10251	CpC
chrM	10250	chrM-10250-10251	10251	2.94199e+06	3.14152e+06	0.039147	5.93446	1	1	COIII	MvsF Stress	10251	CpC
chrM	10251	chrM-10251-10252	10252	3.6526e+06	3.14152e+06	0.146032	5.90914	0.882572	1	COIII	SvsC Female	10252	CpA
chrM	10251	chrM-10251-10252	10252	2.19509e+06	2.94199e+06	-0.2822	6.12108	0.790528	1	COIII	SvsC Male	10252	CpA
chrM	10251	chrM-10251-10252	10252	2.94199e+06	3.14152e+06	0.039147	5.93446	1	1	COIII	MvsF Stress	10252	CpA
chrM	10251	chrM-10251-10252	10252	2.19509e+06	3.6526e+06	-0.473335	6.01008	0.715181	1	COIII	MvsF Control	10252	CpA
chrM	10256	chrM-10256-10257	10257	3.6526e+06	3.14152e+06	0.146041	5.90914	0.882576	1	COIII	SvsC Female	10257	CpT
chrM	10256	chrM-10256-10257	10257	2.27818e+06	2.94199e+06	-0.2822	6.12109	0.790528	1	COIII	SvsC Male	10257	CpT
chrM	10256	chrM-10256-10257	10257	2.94199e+06	3.14152e+06	0.039147	5.93446	1	1	COIII	MvsF Stress	10257	CpT
chrM	10256	chrM-10256-10257	10257	2.27818e+06	3.6526e+06	-0.452007	6.01546	0.715026	1	COIII	MvsF Control	10257	CpT
chrM	10264	chrM-10264-10265	10265	2.27818e+06	2.94199e+06	-0.2822	6.12109	0.790528	1	COIII	SvsC Male	10265	CpC
chrM	10264	chrM-10264-10265	10265	2.94199e+06	2.87313e+06	0.135425	5.89225	1	1	COIII	MvsF Stress	10265	CpC
chrM	10264	chrM-10264-10265	10265	2.27818e+06	3.25886e+06	-0.253179	5.93285	0.854003	1	COIII	MvsF Control	10265	CpC
chrM	10264	chrM-10264-10265	10265	3.25886e+06	2.87313e+06	0.0477905	5.79449	1	1	COIII	SvsC Female	10265	CpC
chrM	10265	chrM-10265-10266	10266	2.94199e+06	2.87313e+06	0.135425	5.89225	1	1	COIII	MvsF Stress	10266	CpA
chrM	10265	chrM-10265-10266	10266	2.8056e+06	3.25886e+06	-0.0238771	5.99215	1	1	COIII	MvsF Control	10266	CpA
chrM	10265	chrM-10265-10266	10266	2.8056e+06	2.94199e+06	-0.0990675	6.17357	1	1	COIII	SvsC Male	10266	CpA
chrM	10265	chrM-10265-10266	10266	3.25886e+06	2.87313e+06	0.0477702	5.79449	1	1	COIII	SvsC Female	10266	CpA
chrM	1027	chrM-1027-1028	1028	7.83323e+06	6.5762e+06	0.189541	6.97995	0.645828	1	Control-Region	MvsF Control	1028	CpC
chrM	1027	chrM-1027-1028	1028	7.83323e+06	4.59282e+06	0.640963	6.9208	0.229483	1	Control-Region	SvsC Male	1028	CpC
chrM	1027	chrM-1027-1028	1028	4.59282e+06	4.60706e+06	-0.0465799	6.46771	1	1	Control-Region	MvsF Stress	1028	CpC
chrM	1027	chrM-1027-1028	1028	6.5762e+06	4.60706e+06	0.476195	6.57887	0.402382	1	Control-Region	SvsC Female	1028	CpC
chrM	10271	chrM-10271-10272	10272	2.8056e+06	2.94199e+06	-0.0990675	6.17357	1	1	COIII	SvsC Male	10272	CpC
chrM	10271	chrM-10271-10272	10272	3.3694e+06	2.87313e+06	0.100916	5.80336	0.886343	1	COIII	SvsC Female	10272	CpC
chrM	10271	chrM-10271-10272	10272	2.94199e+06	2.87313e+06	0.135425	5.89225	1	1	COIII	MvsF Stress	10272	CpC
chrM	10271	chrM-10271-10272	10272	2.8056e+06	3.3694e+06	-0.0679841	6.0022	0.864616	1	COIII	MvsF Control	10272	CpC
chrM	10272	chrM-10272-10273	10273	2.8056e+06	2.94199e+06	-0.0990675	6.17357	1	1	COIII	SvsC Male	10273	CpC
chrM	10272	chrM-10272-10273	10273	2.8056e+06	3.91945e+06	-0.223048	6.05848	0.738268	1	COIII	MvsF Control	10273	CpC
chrM	10272	chrM-10272-10273	10273	3.91945e+06	2.87313e+06	0.255223	5.85311	0.680087	1	COIII	SvsC Female	10273	CpC
chrM	10272	chrM-10272-10273	10273	2.94199e+06	2.87313e+06	0.135425	5.89225	1	1	COIII	MvsF Stress	10273	CpC
chrM	10273	chrM-10273-10274	10274	2.55797e+06	3.01053e+06	-0.147082	5.88984	1	1	COIII	MvsF Stress	10274	CpC
chrM	10273	chrM-10273-10274	10274	2.8056e+06	2.55797e+06	0.0846939	6.1211	1	1	COIII	SvsC Male	10274	CpC
chrM	10273	chrM-10273-10274	10274	2.8056e+06	3.91945e+06	-0.222985	6.05848	0.738235	1	COIII	MvsF Control	10274	CpC
chrM	10273	chrM-10273-10274	10274	3.91945e+06	3.01053e+06	0.16234	5.88523	0.784346	1	COIII	SvsC Female	10274	CpC
chrM	10274	chrM-10274-10275	10275	3.91945e+06	3.01053e+06	0.162357	5.88523	0.784353	1	COIII	SvsC Female	10275	CpC
chrM	10274	chrM-10274-10275	10275	2.8056e+06	2.55797e+06	0.0846939	6.1211	1	1	COIII	SvsC Male	10275	CpC
chrM	10274	chrM-10274-10275	10275	2.8056e+06	3.91945e+06	-0.222911	6.05848	0.738195	1	COIII	MvsF Control	10275	CpC
chrM	10274	chrM-10274-10275	10275	2.55797e+06	3.01053e+06	-0.147082	5.88984	1	1	COIII	MvsF Stress	10275	CpC
chrM	10275	chrM-10275-10276	10276	2.8056e+06	2.55797e+06	0.0846939	6.1211	1	1	COIII	SvsC Male	10276	CpA
chrM	10275	chrM-10275-10276	10276	2.55797e+06	3.01053e+06	-0.147082	5.88984	1	1	COIII	MvsF Stress	10276	CpA
chrM	10275	chrM-10275-10276	10276	3.91945e+06	3.01053e+06	0.162416	5.88523	0.784378	1	COIII	SvsC Female	10276	CpA
chrM	10275	chrM-10275-10276	10276	2.8056e+06	3.91945e+06	-0.222838	6.05848	0.738155	1	COIII	MvsF Control	10276	CpA
chrM	10278	chrM-10278-10279	10279	3.33303e+06	2.87422e+06	0.0634153	6.2242	1	1	COIII	SvsC Male	10279	CpA
chrM	10278	chrM-10278-10279	10279	3.66731e+06	3.01053e+06	0.0226849	5.84428	0.885486	1	COIII	SvsC Female	10279	CpA
chrM	10278	chrM-10278-10279	10279	3.33303e+06	3.66731e+06	0.100338	6.0708	1	1	COIII	MvsF Control	10279	CpA
chrM	10278	chrM-10278-10279	10279	2.87422e+06	3.01053e+06	0.0391789	5.93253	1	1	COIII	MvsF Stress	10279	CpA
chrM	1028	chrM-1028-1029	1029	7.83323e+06	6.5762e+06	0.189621	6.97995	0.645912	1	Control-Region	MvsF Control	1029	CpG
chrM	1028	chrM-1028-1029	1029	4.59282e+06	4.60706e+06	-0.0465668	6.46771	1	1	Control-Region	MvsF Stress	1029	CpG
chrM	1028	chrM-1028-1029	1029	7.83323e+06	4.59282e+06	0.640963	6.9208	0.229483	1	Control-Region	SvsC Male	1029	CpG
chrM	1028	chrM-1028-1029	1029	6.5762e+06	4.60706e+06	0.476193	6.57887	0.402413	1	Control-Region	SvsC Female	1029	CpG
chrM	10285	chrM-10285-10286	10286	3.33303e+06	2.4902e+06	0.247177	6.17357	0.80362	1	COIII	SvsC Male	10286	CpA
chrM	10285	chrM-10285-10286	10286	3.11726e+06	2.87313e+06	-0.0469372	5.76026	1	1	COIII	SvsC Female	10286	CpA
chrM	10285	chrM-10285-10286	10286	3.33303e+06	3.11726e+06	0.267467	6.01457	1	1	COIII	MvsF Control	10286	CpA
chrM	10285	chrM-10285-10286	10286	2.4902e+06	2.87313e+06	-0.050859	5.84782	1	1	COIII	MvsF Stress	10286	CpA
chrM	10289	chrM-10289-10290	10290	3.11726e+06	2.87313e+06	-0.0467721	5.76026	1	1	COIII	SvsC Female	10290	CpC
chrM	10289	chrM-10289-10290	10290	3.08278e+06	3.11726e+06	0.111152	5.968	1	1	COIII	MvsF Control	10290	CpC
chrM	10289	chrM-10289-10290	10290	2.4902e+06	2.87313e+06	-0.050859	5.84782	1	1	COIII	MvsF Stress	10290	CpC
chrM	10289	chrM-10289-10290	10290	3.08278e+06	2.4902e+06	0.0846947	6.12111	1	1	COIII	SvsC Male	10290	CpC
chrM	10290	chrM-10290-10291	10291	3.08278e+06	2.4902e+06	0.0846947	6.12111	1	1	COIII	SvsC Male	10291	CpC
chrM	10290	chrM-10290-10291	10291	3.08278e+06	3.11726e+06	0.111159	5.968	1	1	COIII	MvsF Control	10291	CpC
chrM	10290	chrM-10290-10291	10291	3.11726e+06	2.87313e+06	-0.0468149	5.76026	1	1	COIII	SvsC Female	10291	CpC
chrM	10290	chrM-10290-10291	10291	2.4902e+06	2.87313e+06	-0.050859	5.84782	1	1	COIII	MvsF Stress	10291	CpC
chrM	10291	chrM-10291-10292	10292	2.4902e+06	2.87313e+06	-0.050859	5.84782	1	1	COIII	MvsF Stress	10292	CpC
chrM	10291	chrM-10291-10292	10292	3.08278e+06	3.11726e+06	0.11117	5.968	1	1	COIII	MvsF Control	10292	CpC
chrM	10291	chrM-10291-10292	10292	3.11726e+06	2.87313e+06	-0.046847	5.76026	1	1	COIII	SvsC Female	10292	CpC
chrM	10291	chrM-10291-10292	10292	3.08278e+06	2.4902e+06	0.0846947	6.12111	1	1	COIII	SvsC Male	10292	CpC
chrM	10292	chrM-10292-10293	10293	3.11726e+06	2.87313e+06	-0.0468921	5.76026	1	1	COIII	SvsC Female	10293	CpT
chrM	10292	chrM-10292-10293	10293	2.4902e+06	2.87313e+06	-0.050859	5.84782	1	1	COIII	MvsF Stress	10293	CpT
chrM	10292	chrM-10292-10293	10293	3.08278e+06	3.11726e+06	0.111185	5.968	1	1	COIII	MvsF Control	10293	CpT
chrM	10292	chrM-10292-10293	10293	3.08278e+06	2.4902e+06	0.0846947	6.12111	1	1	COIII	SvsC Male	10293	CpT
chrM	10297	chrM-10297-10298	10298	2.1044e+06	3.14152e+06	-0.361066	5.84726	0.64768	1	COIII	MvsF Stress	10298	CpC
chrM	10297	chrM-10297-10298	10298	3.61021e+06	2.1044e+06	0.463777	6.12112	0.610156	1	COIII	SvsC Male	10298	CpC
chrM	10297	chrM-10297-10298	10298	3.61021e+06	2.86511e+06	0.454543	5.98053	0.869026	1	COIII	MvsF Control	10298	CpC
chrM	10297	chrM-10297-10298	10298	2.86511e+06	3.14152e+06	-0.324836	5.76053	1	1	COIII	SvsC Female	10298	CpC
chrM	10298	chrM-10298-10299	10299	2.1044e+06	3.14152e+06	-0.361066	5.84726	0.64768	1	COIII	MvsF Stress	10299	CpC
chrM	10298	chrM-10298-10299	10299	3.00672e+06	3.14152e+06	-0.214831	5.79476	1	1	COIII	SvsC Female	10299	CpC
chrM	10298	chrM-10298-10299	10299	3.61021e+06	2.1044e+06	0.463777	6.12112	0.610156	1	COIII	SvsC Male	10299	CpC
chrM	10298	chrM-10298-10299	10299	3.61021e+06	3.00672e+06	0.344853	6.01696	0.86771	1	COIII	MvsF Control	10299	CpC
chrM	10299	chrM-10299-10300	10300	3.00672e+06	3.14152e+06	-0.214831	5.79476	1	1	COIII	SvsC Female	10300	CpC
chrM	10299	chrM-10299-10300	10300	3.61021e+06	3.00672e+06	0.344854	6.01696	0.867706	1	COIII	MvsF Control	10300	CpC
chrM	10299	chrM-10299-10300	10300	3.61021e+06	2.1044e+06	0.463777	6.12112	0.610156	1	COIII	SvsC Male	10300	CpC
chrM	10299	chrM-10299-10300	10300	2.1044e+06	3.14152e+06	-0.361066	5.84726	0.64768	1	COIII	MvsF Stress	10300	CpC
chrM	1030	chrM-1030-1031	1031	7.49989e+06	6.7178e+06	0.0881863	6.96947	0.820877	1	Control-Region	MvsF Control	1031	CpA
chrM	1030	chrM-1030-1031	1031	3.82299e+06	4.60706e+06	-0.272369	6.40794	0.740598	1	Control-Region	MvsF Stress	1031	CpA
chrM	1030	chrM-1030-1031	1031	7.49989e+06	3.82299e+06	0.808969	6.82563	0.149614	0.981751	Control-Region	SvsC Male	1031	CpA
chrM	1030	chrM-1030-1031	1031	6.7178e+06	4.60706e+06	0.513188	6.5966	0.407655	1	Control-Region	SvsC Female	1031	CpA
chrM	10300	chrM-10300-10301	10301	3.61021e+06	3.00672e+06	0.344861	6.01696	0.867692	1	COIII	MvsF Control	10301	CpC
chrM	10300	chrM-10300-10301	10301	3.00672e+06	3.14152e+06	-0.214831	5.79476	1	1	COIII	SvsC Female	10301	CpC
chrM	10300	chrM-10300-10301	10301	2.1044e+06	3.14152e+06	-0.361066	5.84726	0.64768	1	COIII	MvsF Stress	10301	CpC
chrM	10300	chrM-10300-10301	10301	3.61021e+06	2.1044e+06	0.463777	6.12112	0.610156	1	COIII	SvsC Male	10301	CpC
chrM	10301	chrM-10301-10302	10302	2.1044e+06	3.14152e+06	-0.361066	5.84726	0.64768	1	COIII	MvsF Stress	10302	CpT
chrM	10301	chrM-10301-10302	10302	3.61021e+06	3.28992e+06	0.144139	6.08636	1	1	COIII	MvsF Control	10302	CpT
chrM	10301	chrM-10301-10302	10302	3.61021e+06	2.1044e+06	0.463777	6.12112	0.610156	1	COIII	SvsC Male	10302	CpT
chrM	10301	chrM-10301-10302	10302	3.28992e+06	3.14152e+06	-0.0265572	5.86044	1	1	COIII	SvsC Female	10302	CpT
chrM	10310	chrM-10310-10311	10311	3.86046e+06	3.03778e+06	0.406526	6.0863	0.703861	1	COIII	MvsF Control	10311	CpC
chrM	10310	chrM-10310-10311	10311	3.03778e+06	3.14152e+06	-0.163682	5.81929	1	1	COIII	SvsC Female	10311	CpC
chrM	10310	chrM-10310-10311	10311	3.86046e+06	1.71859e+06	0.855808	6.1211	0.30566	1	COIII	SvsC Male	10311	CpC
chrM	10310	chrM-10310-10311	10311	1.71859e+06	3.14152e+06	-0.612335	5.80191	0.480776	1	COIII	MvsF Stress	10311	CpC
chrM	10311	chrM-10311-10312	10312	3.52712e+06	1.71859e+06	0.709372	6.06665	0.427458	1	COIII	SvsC Male	10312	CpC
chrM	10311	chrM-10311-10312	10312	3.03778e+06	3.14152e+06	-0.163687	5.81929	1	1	COIII	SvsC Female	10312	CpC
chrM	10311	chrM-10311-10312	10312	1.71859e+06	3.14152e+06	-0.612335	5.80191	0.480776	1	COIII	MvsF Stress	10312	CpC
chrM	10311	chrM-10311-10312	10312	3.52712e+06	3.03778e+06	0.255535	6.03685	0.849606	1	COIII	MvsF Control	10312	CpC
chrM	10312	chrM-10312-10313	10313	3.52712e+06	1.71859e+06	0.709372	6.06665	0.427458	1	COIII	SvsC Male	10313	CpC
chrM	10312	chrM-10312-10313	10313	1.71859e+06	3.4099e+06	-0.70259	5.84669	0.359391	1	COIII	MvsF Stress	10313	CpC
chrM	10312	chrM-10312-10313	10313	3.52712e+06	3.03778e+06	0.255533	6.03685	0.849614	1	COIII	MvsF Control	10313	CpC
chrM	10312	chrM-10312-10313	10313	3.03778e+06	3.4099e+06	-0.255397	5.8607	0.860012	1	COIII	SvsC Female	10313	CpC
chrM	10313	chrM-10313-10314	10314	1.71859e+06	3.4099e+06	-0.70259	5.84669	0.359391	1	COIII	MvsF Stress	10314	CpT
chrM	10313	chrM-10313-10314	10314	4.02762e+06	1.71859e+06	0.986094	6.17355	0.214022	1	COIII	SvsC Male	10314	CpT
chrM	10313	chrM-10313-10314	10314	4.02762e+06	3.03778e+06	0.521273	6.12364	0.574153	1	COIII	MvsF Control	10314	CpT
chrM	10313	chrM-10313-10314	10314	3.03778e+06	3.4099e+06	-0.255375	5.8607	0.860027	1	COIII	SvsC Female	10314	CpT
chrM	10316	chrM-10316-10317	10317	3.03778e+06	3.63242e+06	-0.344013	5.89873	0.72992	1	COIII	SvsC Female	10317	CpT
chrM	10316	chrM-10316-10317	10317	4.02762e+06	1.71859e+06	0.986094	6.17355	0.214022	1	COIII	SvsC Male	10317	CpT
chrM	10316	chrM-10316-10317	10317	1.71859e+06	3.63242e+06	-0.787522	5.88972	0.263288	1	COIII	MvsF Stress	10317	CpT
chrM	10316	chrM-10316-10317	10317	4.02762e+06	3.03778e+06	0.521278	6.12364	0.574144	1	COIII	MvsF Control	10317	CpT
chrM	10323	chrM-10323-10324	10324	3.58783e+06	3.76982e+06	-0.281323	5.9753	0.870668	1	COIII	SvsC Female	10324	CpA
chrM	10323	chrM-10323-10324	10324	4.02762e+06	3.58783e+06	0.37144	6.17596	0.861634	1	COIII	MvsF Control	10324	CpA
chrM	10323	chrM-10323-10324	10324	4.02762e+06	1.33457e+06	1.28423	6.12108	0.121411	0.966155	COIII	SvsC Male	10324	CpA
chrM	10323	chrM-10323-10324	10324	1.33457e+06	3.76982e+06	-1.17217	5.88731	0.115403	0.860913	COIII	MvsF Stress	10324	CpA
chrM	10326	chrM-10326-10327	10327	3.33569e+06	3.76982e+06	-0.417566	5.93702	0.732504	1	COIII	SvsC Female	10327	CpA
chrM	10326	chrM-10326-10327	10327	3.77737e+06	3.33569e+06	0.375544	6.09195	0.853455	1	COIII	MvsF Control	10327	CpA
chrM	10326	chrM-10326-10327	10327	3.77737e+06	1.33457e+06	1.15258	6.06664	0.182827	0.997926	COIII	SvsC Male	10327	CpA
chrM	10326	chrM-10326-10327	10327	1.33457e+06	3.76982e+06	-1.17217	5.88731	0.115403	0.860913	COIII	MvsF Stress	10327	CpA
chrM	10330	chrM-10330-10331	10331	3.69429e+06	1.33457e+06	1.15122	6.06663	0.182827	0.997926	COIII	SvsC Male	10331	CpC
chrM	10330	chrM-10330-10331	10331	3.69429e+06	3.08355e+06	0.48624	6.04246	0.717066	1	COIII	MvsF Control	10331	CpC
chrM	10330	chrM-10330-10331	10331	1.33457e+06	3.50144e+06	-1.09195	5.84385	0.167163	0.957015	COIII	MvsF Stress	10331	CpC
chrM	10330	chrM-10330-10331	10331	3.08355e+06	3.50144e+06	-0.481439	5.85733	0.712676	1	COIII	SvsC Female	10331	CpC
chrM	10331	chrM-10331-10332	10332	3.44404e+06	1.33457e+06	1.00614	6.01005	0.270196	1	COIII	SvsC Male	10332	CpT
chrM	10331	chrM-10331-10332	10332	3.44404e+06	3.08355e+06	0.348988	5.99697	0.85349	1	COIII	MvsF Control	10332	CpT
chrM	10331	chrM-10331-10332	10332	3.08355e+06	3.27892e+06	-0.397706	5.81821	0.849774	1	COIII	SvsC Female	10332	CpT
chrM	10331	chrM-10331-10332	10332	1.33457e+06	3.27892e+06	-1.00701	5.79949	0.237984	1	COIII	MvsF Stress	10332	CpT
chrM	10333	chrM-10333-10334	10334	3.08355e+06	3.27892e+06	-0.397689	5.81821	0.84978	1	COIII	SvsC Female	10334	CpC
chrM	10333	chrM-10333-10334	10334	3.69429e+06	3.08355e+06	0.486262	6.04246	0.717046	1	COIII	MvsF Control	10334	CpC
chrM	10333	chrM-10333-10334	10334	3.69429e+06	1.33457e+06	1.15122	6.06663	0.182827	0.997926	COIII	SvsC Male	10334	CpC
chrM	10333	chrM-10333-10334	10334	1.33457e+06	3.27892e+06	-1.00701	5.79949	0.237984	1	COIII	MvsF Stress	10334	CpC
chrM	10334	chrM-10334-10335	10335	3.08355e+06	3.27892e+06	-0.397723	5.81821	0.849767	1	COIII	SvsC Female	10335	CpT
chrM	10334	chrM-10334-10335	10335	1.71859e+06	3.27892e+06	-0.702547	5.84501	0.359391	1	COIII	MvsF Stress	10335	CpT
chrM	10334	chrM-10334-10335	10335	3.69429e+06	3.08355e+06	0.486283	6.04246	0.717027	1	COIII	MvsF Control	10335	CpT
chrM	10334	chrM-10334-10335	10335	3.69429e+06	1.71859e+06	0.853085	6.12108	0.30566	1	COIII	SvsC Male	10335	CpT
chrM	10338	chrM-10338-10339	10339	3.69429e+06	1.71859e+06	0.853085	6.12108	0.30566	1	COIII	SvsC Male	10339	CpC
chrM	10338	chrM-10338-10339	10339	3.69429e+06	2.8314e+06	0.637004	5.99691	0.577087	1	COIII	MvsF Control	10339	CpC
chrM	10338	chrM-10338-10339	10339	1.71859e+06	3.69112e+06	-0.943577	5.96669	0.189356	0.972643	COIII	MvsF Stress	10339	CpC
chrM	10338	chrM-10338-10339	10339	2.8314e+06	3.69112e+06	-0.797067	5.87383	0.443452	1	COIII	SvsC Female	10339	CpC
chrM	10339	chrM-10339-10340	10340	3.69429e+06	2.8314e+06	0.637018	5.99691	0.577069	1	COIII	MvsF Control	10340	CpT
chrM	10339	chrM-10339-10340	10340	2.8314e+06	3.69112e+06	-0.797067	5.87383	0.443452	1	COIII	SvsC Female	10340	CpT
chrM	10339	chrM-10339-10340	10340	3.69429e+06	1.71859e+06	0.853085	6.12108	0.30566	1	COIII	SvsC Male	10340	CpT
chrM	10339	chrM-10339-10340	10340	1.71859e+06	3.69112e+06	-0.943577	5.96669	0.189356	0.972643	COIII	MvsF Stress	10340	CpT
chrM	10341	chrM-10341-10342	10342	2.97301e+06	3.69112e+06	-0.650614	5.90482	0.443452	1	COIII	SvsC Female	10342	CpA
chrM	10341	chrM-10341-10342	10342	2.10262e+06	3.69112e+06	-0.6923	6.00734	0.405	1	COIII	MvsF Stress	10342	CpA
chrM	10341	chrM-10341-10342	10342	3.94454e+06	2.10262e+06	0.737682	6.22417	0.336721	1	COIII	SvsC Male	10342	CpA
chrM	10341	chrM-10341-10342	10342	3.94454e+06	2.97301e+06	0.639307	6.07673	0.458536	1	COIII	MvsF Control	10342	CpA
chrM	10348	chrM-10348-10349	10349	3.94454e+06	2.10262e+06	0.737682	6.22417	0.336721	1	COIII	SvsC Male	10349	CpA
chrM	10348	chrM-10348-10349	10349	3.7752e+06	3.69112e+06	-0.362767	5.98869	0.863936	1	COIII	SvsC Female	10349	CpA
chrM	10348	chrM-10348-10349	10349	3.94454e+06	3.7752e+06	0.336502	6.1721	0.869512	1	COIII	MvsF Control	10349	CpA
chrM	10348	chrM-10348-10349	10349	2.10262e+06	3.69112e+06	-0.6923	6.00734	0.405	1	COIII	MvsF Stress	10349	CpA
chrM	10350	chrM-10350-10351	10351	3.94454e+06	2.10262e+06	0.737682	6.22417	0.336721	1	COIII	SvsC Male	10351	CpC
chrM	10350	chrM-10350-10351	10351	2.10262e+06	3.4686e+06	-0.616315	5.96785	0.523575	1	COIII	MvsF Stress	10351	CpC
chrM	10350	chrM-10350-10351	10351	3.94454e+06	4.45216e+06	-0.00937436	6.30004	1	1	COIII	MvsF Control	10351	CpC
chrM	10350	chrM-10350-10351	10351	4.45216e+06	3.4686e+06	0.0957445	6.07451	0.86377	1	COIII	SvsC Female	10351	CpC
chrM	10351	chrM-10351-10352	10352	4.7043e+06	3.4686e+06	0.183851	6.10919	0.736036	1	COIII	SvsC Female	10352	CpG
chrM	10351	chrM-10351-10352	10352	2.10262e+06	3.4686e+06	-0.616315	5.96785	0.523575	1	COIII	MvsF Stress	10352	CpG
chrM	10351	chrM-10351-10352	10352	3.94454e+06	2.10262e+06	0.737682	6.22417	0.336721	1	COIII	SvsC Male	10352	CpG
chrM	10351	chrM-10351-10352	10352	3.94454e+06	4.7043e+06	-0.0978953	6.33651	1	1	COIII	MvsF Control	10352	CpG
chrM	10356	chrM-10356-10357	10357	3.61121e+06	2.94199e+06	0.209052	6.27309	0.816295	1	COIII	SvsC Male	10357	CpA
chrM	10356	chrM-10356-10357	10357	3.61121e+06	6.08762e+06	-0.586848	6.43928	0.500577	1	COIII	MvsF Control	10357	CpA
chrM	10356	chrM-10356-10357	10357	6.08762e+06	3.73699e+06	0.45507	6.27187	0.407903	1	COIII	SvsC Female	10357	CpA
chrM	10356	chrM-10356-10357	10357	2.94199e+06	3.73699e+06	-0.292106	6.08587	0.690125	1	COIII	MvsF Stress	10357	CpA
chrM	10362	chrM-10362-10363	10363	3.94454e+06	6.08762e+06	-0.434499	6.47719	0.573341	1	COIII	MvsF Control	10363	CpT
chrM	10362	chrM-10362-10363	10363	6.08762e+06	3.73699e+06	0.455094	6.27187	0.407934	1	COIII	SvsC Female	10363	CpT
chrM	10362	chrM-10362-10363	10363	2.94199e+06	3.73699e+06	-0.292106	6.08587	0.690125	1	COIII	MvsF Stress	10363	CpT
chrM	10362	chrM-10362-10363	10363	3.94454e+06	2.94199e+06	0.342065	6.3204	0.65096	1	COIII	SvsC Male	10363	CpT
chrM	10364	chrM-10364-10365	10365	3.94454e+06	2.94199e+06	0.342065	6.3204	0.65096	1	COIII	SvsC Male	10365	CpA
chrM	10364	chrM-10364-10365	10365	6.08762e+06	3.73699e+06	0.455045	6.27187	0.407871	1	COIII	SvsC Female	10365	CpA
chrM	10364	chrM-10364-10365	10365	3.94454e+06	6.08762e+06	-0.434482	6.47719	0.573315	1	COIII	MvsF Control	10365	CpA
chrM	10364	chrM-10364-10365	10365	2.94199e+06	3.73699e+06	-0.292106	6.08587	0.690125	1	COIII	MvsF Stress	10365	CpA
chrM	10366	chrM-10366-10367	10367	3.94454e+06	2.94199e+06	0.342065	6.3204	0.65096	1	COIII	SvsC Male	10367	CpC
chrM	10366	chrM-10366-10367	10367	2.94199e+06	3.9595e+06	-0.36429	6.12236	0.690125	1	COIII	MvsF Stress	10367	CpC
chrM	10366	chrM-10366-10367	10367	3.94454e+06	6.08762e+06	-0.434474	6.47719	0.573304	1	COIII	MvsF Control	10367	CpC
chrM	10366	chrM-10366-10367	10367	6.08762e+06	3.9595e+06	0.380035	6.30076	0.498782	1	COIII	SvsC Female	10367	CpC
chrM	10367	chrM-10367-10368	10368	6.08762e+06	3.9595e+06	0.380117	6.30076	0.498886	1	COIII	SvsC Female	10368	CpA
chrM	10367	chrM-10367-10368	10368	2.94199e+06	3.9595e+06	-0.36429	6.12236	0.690125	1	COIII	MvsF Stress	10368	CpA
chrM	10367	chrM-10367-10368	10368	3.41711e+06	2.94199e+06	0.209435	6.27308	1	1	COIII	SvsC Male	10368	CpA
chrM	10367	chrM-10367-10368	10368	3.41711e+06	6.08762e+06	-0.574622	6.43277	0.355618	1	COIII	MvsF Control	10368	CpA
chrM	10369	chrM-10369-10370	10370	3.41711e+06	2.94199e+06	0.209435	6.27308	1	1	COIII	SvsC Male	10370	CpA
chrM	10369	chrM-10369-10370	10370	2.94199e+06	4.18202e+06	-0.433035	6.15794	0.557318	1	COIII	MvsF Stress	10370	CpA
chrM	10369	chrM-10369-10370	10370	6.33976e+06	4.18202e+06	0.384609	6.35879	0.446647	1	COIII	SvsC Female	10370	CpA
chrM	10369	chrM-10369-10370	10370	3.41711e+06	6.33976e+06	-0.645975	6.46593	0.292585	1	COIII	MvsF Control	10370	CpA
chrM	10372	chrM-10372-10373	10373	3.41711e+06	2.94199e+06	0.209435	6.27308	1	1	COIII	SvsC Male	10373	CpA
chrM	10372	chrM-10372-10373	10373	2.94199e+06	4.18202e+06	-0.433035	6.15794	0.557318	1	COIII	MvsF Stress	10373	CpA
chrM	10372	chrM-10372-10373	10373	6.22922e+06	4.18202e+06	0.368167	6.35136	0.516226	1	COIII	SvsC Female	10373	CpA
chrM	10372	chrM-10372-10373	10373	3.41711e+06	6.22922e+06	-0.627117	6.45765	0.353242	1	COIII	MvsF Control	10373	CpA
chrM	10375	chrM-10375-10376	10376	3.41711e+06	2.94199e+06	0.209435	6.27308	1	1	COIII	SvsC Male	10376	CpA
chrM	10375	chrM-10375-10376	10376	6.37082e+06	3.91364e+06	0.493561	6.34369	0.353061	1	COIII	SvsC Female	10376	CpA
chrM	10375	chrM-10375-10376	10376	3.41711e+06	6.37082e+06	-0.679116	6.48197	0.288733	1	COIII	MvsF Control	10376	CpA
chrM	10375	chrM-10375-10376	10376	2.94199e+06	3.91364e+06	-0.364279	6.12193	0.690125	1	COIII	MvsF Stress	10376	CpA
chrM	10377	chrM-10377-10378	10378	3.41711e+06	3.25825e+06	0.0464581	6.32039	1	1	COIII	SvsC Male	10378	CpA
chrM	10377	chrM-10377-10378	10378	6.51242e+06	3.91364e+06	0.548475	6.3656	0.299139	1	COIII	SvsC Female	10378	CpA
chrM	10377	chrM-10377-10378	10378	3.41711e+06	6.51242e+06	-0.728551	6.50576	0.288085	1	COIII	MvsF Control	10378	CpA
chrM	10377	chrM-10377-10378	10378	3.25825e+06	3.91364e+06	-0.19934	6.15842	1	1	COIII	MvsF Stress	10378	CpA
chrM	1038	chrM-1038-1039	1039	6.97247e+06	3.82299e+06	0.739889	6.79246	0.20049	1	Control-Region	SvsC Male	1039	CpC
chrM	1038	chrM-1038-1039	1039	3.82299e+06	4.46966e+06	-0.224444	6.37943	0.863568	1	Control-Region	MvsF Stress	1039	CpC
chrM	1038	chrM-1038-1039	1039	6.5762e+06	4.46966e+06	0.525695	6.5609	0.397211	1	Control-Region	SvsC Female	1039	CpC
chrM	1038	chrM-1038-1039	1039	6.97247e+06	6.5762e+06	0.0427326	6.92031	0.905236	1	Control-Region	MvsF Control	1039	CpC
chrM	10387	chrM-10387-10388	10388	3.64227e+06	3.37045e+06	0.176998	6.08955	0.845066	1	COIII	MvsF Stress	10388	CpC
chrM	10387	chrM-10387-10388	10388	3.41711e+06	6.79563e+06	-0.822116	6.55185	0.188683	1	COIII	MvsF Control	10388	CpC
chrM	10387	chrM-10387-10388	10388	6.79563e+06	3.37045e+06	0.870082	6.33606	0.100948	1	COIII	SvsC Female	10388	CpC
chrM	10387	chrM-10387-10388	10388	3.41711e+06	3.64227e+06	-0.0999628	6.36619	1	1	COIII	SvsC Male	10388	CpC
chrM	10388	chrM-10388-10389	10389	3.41711e+06	3.64227e+06	-0.0999628	6.36619	1	1	COIII	SvsC Male	10389	CpG
chrM	10388	chrM-10388-10389	10389	3.64227e+06	3.63884e+06	0.0967772	6.12646	1	1	COIII	MvsF Stress	10389	CpG
chrM	10388	chrM-10388-10389	10389	3.41711e+06	6.79563e+06	-0.822134	6.55185	0.18873	1	COIII	MvsF Control	10389	CpG
chrM	10388	chrM-10388-10389	10389	6.79563e+06	3.63884e+06	0.784899	6.36565	0.146155	1	COIII	SvsC Female	10389	CpG
chrM	1039	chrM-1039-1040	1040	3.82299e+06	4.24714e+06	-0.16123	6.34908	1	1	Control-Region	MvsF Stress	1040	CpC
chrM	1039	chrM-1039-1040	1040	6.5762e+06	4.24714e+06	0.588745	6.53766	0.339503	1	Control-Region	SvsC Female	1040	CpC
chrM	1039	chrM-1039-1040	1040	6.97247e+06	6.5762e+06	0.0427145	6.92031	0.90523	1	Control-Region	MvsF Control	1040	CpC
chrM	1039	chrM-1039-1040	1040	6.97247e+06	3.82299e+06	0.739889	6.79246	0.20049	1	Control-Region	SvsC Male	1040	CpC
chrM	10394	chrM-10394-10395	10395	6.24558e+06	3.63884e+06	0.714097	6.32906	0.198339	1	COIII	SvsC Female	10395	CpA
chrM	10394	chrM-10394-10395	10395	3.75045e+06	6.24558e+06	-0.60343	6.54665	0.440721	1	COIII	MvsF Control	10395	CpA
chrM	10394	chrM-10394-10395	10395	3.75045e+06	3.64227e+06	0.032628	6.41059	1	1	COIII	SvsC Male	10395	CpA
chrM	10394	chrM-10394-10395	10395	3.64227e+06	3.63884e+06	0.0967772	6.12646	1	1	COIII	MvsF Stress	10395	CpA
chrM	10398	chrM-10398-10399	10399	6.81199e+06	4.31301e+06	0.666598	6.48974	0.286499	1	COIII	SvsC Female	10399	CpC
chrM	10398	chrM-10398-10399	10399	4.33403e+06	6.81199e+06	-0.55521	6.69354	0.415577	1	COIII	MvsF Control	10399	CpC
chrM	10398	chrM-10398-10399	10399	4.02807e+06	4.31301e+06	0.014097	6.26438	1	1	COIII	MvsF Stress	10399	CpC
chrM	10398	chrM-10398-10399	10399	4.33403e+06	4.02807e+06	0.133125	6.53612	1	1	COIII	SvsC Male	10399	CpC
chrM	10399	chrM-10399-10400	10400	4.13994e+06	6.81199e+06	-0.566889	6.68744	0.329443	1	COIII	MvsF Control	10400	CpA
chrM	10399	chrM-10399-10400	10400	4.02807e+06	4.17561e+06	0.0828096	6.23249	1	1	COIII	MvsF Stress	10400	CpA
chrM	10399	chrM-10399-10400	10400	6.81199e+06	4.17561e+06	0.727189	6.47004	0.23169	1	COIII	SvsC Female	10400	CpA
chrM	10399	chrM-10399-10400	10400	4.13994e+06	4.02807e+06	0.133125	6.53611	1	1	COIII	SvsC Male	10400	CpA
chrM	1040	chrM-1040-1041	1041	6.97247e+06	6.4346e+06	0.0817212	6.90352	0.90494	1	Control-Region	MvsF Control	1041	CpT
chrM	1040	chrM-1040-1041	1041	6.97247e+06	3.82299e+06	0.739889	6.79246	0.20049	1	Control-Region	SvsC Male	1041	CpT
chrM	1040	chrM-1040-1041	1041	6.4346e+06	4.24714e+06	0.550173	6.51908	0.385772	1	Control-Region	SvsC Female	1041	CpT
chrM	1040	chrM-1040-1041	1041	3.82299e+06	4.24714e+06	-0.161236	6.34908	1	1	Control-Region	MvsF Stress	1041	CpT
chrM	10402	chrM-10402-10403	10403	4.0263e+06	4.17561e+06	0.0828173	6.23266	1	1	COIII	MvsF Stress	10403	CpC
chrM	10402	chrM-10402-10403	10403	7.2368e+06	4.17561e+06	0.840937	6.52827	0.143693	1	COIII	SvsC Female	10403	CpC
chrM	10402	chrM-10402-10403	10403	4.47327e+06	7.2368e+06	-0.578606	6.77579	0.352527	1	COIII	MvsF Control	10403	CpC
chrM	10402	chrM-10402-10403	10403	4.47327e+06	4.0263e+06	0.237047	6.57564	0.83882	1	COIII	SvsC Male	10403	CpC
chrM	10403	chrM-10403-10404	10404	7.2368e+06	3.95309e+06	0.916476	6.50402	0.145623	1	COIII	SvsC Female	10404	CpA
chrM	10403	chrM-10403-10404	10404	4.47327e+06	4.0263e+06	0.237047	6.57564	0.83882	1	COIII	SvsC Male	10404	CpA
chrM	10403	chrM-10403-10404	10404	4.0263e+06	3.95309e+06	0.155001	6.19876	1	1	COIII	MvsF Stress	10404	CpA
chrM	10403	chrM-10403-10404	10404	4.47327e+06	7.2368e+06	-0.578605	6.77579	0.352537	1	COIII	MvsF Control	10404	CpA
chrM	10405	chrM-10405-10406	10406	4.72352e+06	7.2368e+06	-0.488414	6.80104	0.434684	1	COIII	MvsF Control	10406	CpG
chrM	10405	chrM-10405-10406	10406	7.2368e+06	4.22789e+06	0.793541	6.54197	0.179531	1	COIII	SvsC Female	10406	CpG
chrM	10405	chrM-10405-10406	10406	4.0263e+06	4.22789e+06	0.0141371	6.26333	1	1	COIII	MvsF Stress	10406	CpG
chrM	10405	chrM-10405-10406	10406	4.72352e+06	4.0263e+06	0.333983	6.6141	0.690039	1	COIII	SvsC Male	10406	CpG
chrM	10407	chrM-10407-10408	10408	4.72352e+06	4.0263e+06	0.333983	6.6141	0.690039	1	COIII	SvsC Male	10408	CpA
chrM	10407	chrM-10407-10408	10408	4.72352e+06	7.52e+06	-0.560316	6.83675	0.379789	1	COIII	MvsF Control	10408	CpA
chrM	10407	chrM-10407-10408	10408	7.52e+06	4.31301e+06	0.850611	6.58381	0.158387	1	COIII	SvsC Female	10408	CpA
chrM	10407	chrM-10407-10408	10408	4.0263e+06	4.31301e+06	0.0141047	6.26455	1	1	COIII	MvsF Stress	10408	CpA
chrM	10409	chrM-10409-10410	10410	7.52e+06	4.75804e+06	0.712594	6.62926	0.250383	1	COIII	SvsC Female	10410	CpT
chrM	10409	chrM-10409-10410	10410	4.41032e+06	4.75804e+06	0.00788499	6.3607	1	1	COIII	MvsF Stress	10410	CpT
chrM	10409	chrM-10409-10410	10410	5.25095e+06	7.52e+06	-0.455533	6.87087	0.536262	1	COIII	MvsF Control	10410	CpT
chrM	10409	chrM-10409-10410	10410	5.25095e+06	4.41032e+06	0.303114	6.68812	0.701109	1	COIII	SvsC Male	10410	CpT
chrM	10413	chrM-10413-10414	10414	8.02429e+06	5026429	0.744619	6.70017	0.21412	1	COIII	SvsC Female	10414	CpT
chrM	10413	chrM-10413-10414	10414	5.25095e+06	8.02429e+06	-0.551353	6.91782	0.377162	1	COIII	MvsF Control	10414	CpT
chrM	10413	chrM-10413-10414	10414	4.47987e+06	5026429	-0.0601125	6.39152	1	1	COIII	MvsF Stress	10414	CpT
chrM	10413	chrM-10413-10414	10414	5.25095e+06	4.47987e+06	0.303114	6.68812	0.701109	1	COIII	SvsC Male	10414	CpT
chrM	10415	chrM-10415-10416	10416	4.47987e+06	5026429	-0.0601362	6.39152	1	1	COIII	MvsF Stress	10416	CpT
chrM	10415	chrM-10415-10416	10416	5.25095e+06	8.02429e+06	-0.551379	6.91782	0.377046	1	COIII	MvsF Control	10416	CpT
chrM	10415	chrM-10415-10416	10416	5.25095e+06	4.47987e+06	0.303114	6.68812	0.701109	1	COIII	SvsC Male	10416	CpT
chrM	10415	chrM-10415-10416	10416	8.02429e+06	5026429	0.744612	6.70017	0.214135	1	COIII	SvsC Female	10416	CpT
chrM	10417	chrM-10417-10418	10418	5.25095e+06	8.27643e+06	-0.596997	6.94072	0.306989	1	COIII	MvsF Control	10418	CpA
chrM	10417	chrM-10417-10418	10418	5.25095e+06	4.47987e+06	0.303114	6.68812	0.701109	1	COIII	SvsC Male	10418	CpA
chrM	10417	chrM-10417-10418	10418	4.47987e+06	5026429	-0.060151	6.39152	1	1	COIII	MvsF Stress	10418	CpA
chrM	10417	chrM-10417-10418	10418	8.27643e+06	5026429	0.792426	6.72306	0.176945	1	COIII	SvsC Female	10418	CpA
chrM	10419	chrM-10419-10420	10420	4.47987e+06	5026429	-0.0601657	6.39152	1	1	COIII	MvsF Stress	10420	CpA
chrM	10419	chrM-10419-10420	10420	5.25095e+06	4.47987e+06	0.303114	6.68812	0.701109	1	COIII	SvsC Male	10420	CpA
chrM	10419	chrM-10419-10420	10420	8.55964e+06	5026429	0.854716	6.75532	0.127849	1	COIII	SvsC Female	10420	CpA
chrM	10419	chrM-10419-10420	10420	5.25095e+06	8.55964e+06	-0.661258	6.97272	0.259208	1	COIII	MvsF Control	10420	CpA
chrM	1042	chrM-1042-1043	1043	6.97247e+06	6.5762e+06	0.0427054	6.92031	0.905227	1	Control-Region	MvsF Control	1043	CpA
chrM	1042	chrM-1042-1043	1043	3.82299e+06	4.02462e+06	-0.0910666	6.31809	1	1	Control-Region	MvsF Stress	1043	CpA
chrM	1042	chrM-1042-1043	1043	6.97247e+06	3.82299e+06	0.739889	6.79246	0.20049	1	Control-Region	SvsC Male	1043	CpA
chrM	1042	chrM-1042-1043	1043	6.5762e+06	4.02462e+06	0.654833	6.51405	0.332581	1	Control-Region	SvsC Female	1043	CpA
chrM	10423	chrM-10423-10424	10424	4.16361e+06	5.30123e+06	-0.293692	6.41789	0.751598	1	COIII	MvsF Stress	10424	CpC
chrM	10423	chrM-10423-10424	10424	5.25095e+06	8.55964e+06	-0.661225	6.97272	0.25932	1	COIII	MvsF Control	10424	CpC
chrM	10423	chrM-10423-10424	10424	8.55964e+06	5.30123e+06	0.761531	6.7867	0.147504	1	COIII	SvsC Female	10424	CpC
chrM	10423	chrM-10423-10424	10424	5.25095e+06	4.16361e+06	0.423848	6.6516	0.702308	1	COIII	SvsC Male	10424	CpC
chrM	10424	chrM-10424-10425	10425	4.16361e+06	5.30123e+06	-0.29369	6.41789	0.751591	1	COIII	MvsF Stress	10425	CpT
chrM	10424	chrM-10424-10425	10425	5.25095e+06	4.16361e+06	0.42387	6.6516	0.702281	1	COIII	SvsC Male	10425	CpT
chrM	10424	chrM-10424-10425	10425	8.55964e+06	5.30123e+06	0.761521	6.7867	0.147524	1	COIII	SvsC Female	10425	CpT
chrM	10424	chrM-10424-10425	10425	5.25095e+06	8.55964e+06	-0.661245	6.97272	0.259253	1	COIII	MvsF Control	10425	CpT
chrM	10426	chrM-10426-10427	10427	4.47987e+06	5.16383e+06	-0.113981	6.42	1	1	COIII	MvsF Stress	10427	CpC
chrM	10426	chrM-10426-10427	10427	8.55964e+06	5.16383e+06	0.807628	6.77111	0.153698	1	COIII	SvsC Female	10427	CpC
chrM	10426	chrM-10426-10427	10427	5.25095e+06	8.55964e+06	-0.661237	6.97272	0.259282	1	COIII	MvsF Control	10427	CpC
chrM	10426	chrM-10426-10427	10427	5.25095e+06	4.47987e+06	0.303114	6.68812	0.701109	1	COIII	SvsC Male	10427	CpC
chrM	10427	chrM-10427-10428	10428	4.47987e+06	5.16383e+06	-0.113984	6.42	1	1	COIII	MvsF Stress	10428	CpT
chrM	10427	chrM-10427-10428	10428	8.70124e+06	5.16383e+06	0.837723	6.78671	0.130738	1	COIII	SvsC Female	10428	CpT
chrM	10427	chrM-10427-10428	10428	5.25095e+06	4.47987e+06	0.303114	6.68812	0.701109	1	COIII	SvsC Male	10428	CpT
chrM	10427	chrM-10427-10428	10428	5.25095e+06	8.70124e+06	-0.692505	6.98838	0.215568	1	COIII	MvsF Control	10428	CpT
chrM	10435	chrM-10435-10436	10436	5.25095e+06	8.84284e+06	-0.722566	7.00382	0.216375	1	COIII	MvsF Control	10436	CpT
chrM	10435	chrM-10435-10436	10436	8.84284e+06	5.16383e+06	0.866322	6.80212	0.132066	1	COIII	SvsC Female	10436	CpT
chrM	10435	chrM-10435-10436	10436	5.25095e+06	4.47987e+06	0.303114	6.68812	0.701109	1	COIII	SvsC Male	10436	CpT
chrM	10435	chrM-10435-10436	10436	4.47987e+06	5.16383e+06	-0.113987	6.42	1	1	COIII	MvsF Stress	10436	CpT
chrM	10441	chrM-10441-10442	10442	8.84284e+06	5.16383e+06	0.866355	6.80212	0.132015	1	COIII	SvsC Female	10442	CpA
chrM	10441	chrM-10441-10442	10442	5.25095e+06	4.47987e+06	0.303114	6.68812	0.701109	1	COIII	SvsC Male	10442	CpA
chrM	10441	chrM-10441-10442	10442	5.25095e+06	8.84284e+06	-0.722573	7.00382	0.216355	1	COIII	MvsF Control	10442	CpA
chrM	10441	chrM-10441-10442	10442	4.47987e+06	5.16383e+06	-0.11399	6.42	1	1	COIII	MvsF Stress	10442	CpA
chrM	10443	chrM-10443-10444	10444	5.5012e+06	8.84284e+06	-0.642439	7.02519	0.27135	1	COIII	MvsF Control	10444	CpA
chrM	10443	chrM-10443-10444	10444	4.79612e+06	5.16383e+06	0.00380716	6.45	1	1	COIII	MvsF Stress	10444	CpA
chrM	10443	chrM-10443-10444	10444	5.5012e+06	4.79612e+06	0.276336	6.7585	0.711072	1	COIII	SvsC Male	10444	CpA
chrM	10443	chrM-10443-10444	10444	8.84284e+06	5.16383e+06	0.866388	6.80212	0.131964	1	COIII	SvsC Female	10444	CpA
chrM	10446	chrM-10446-10447	10447	4.79612e+06	5.16383e+06	0.00380716	6.45	1	1	COIII	MvsF Stress	10447	CpC
chrM	10446	chrM-10446-10447	10447	9.3929e+06	5.16383e+06	0.919655	6.83006	0.0902957	1	COIII	SvsC Female	10447	CpC
chrM	10446	chrM-10446-10447	10447	5.5012e+06	9.3929e+06	-0.691856	7.05476	0.217405	1	COIII	MvsF Control	10447	CpC
chrM	10446	chrM-10446-10447	10447	5.5012e+06	4.79612e+06	0.276336	6.7585	0.711072	1	COIII	SvsC Male	10447	CpC
chrM	10447	chrM-10447-10448	10448	4.79612e+06	5.16383e+06	0.00380716	6.45	1	1	COIII	MvsF Stress	10448	CpC
chrM	10447	chrM-10447-10448	10448	9.3929e+06	5.16383e+06	0.919683	6.83006	0.0902511	1	COIII	SvsC Female	10448	CpC
chrM	10447	chrM-10447-10448	10448	5.5012e+06	4.79612e+06	0.276336	6.7585	0.711072	1	COIII	SvsC Male	10448	CpC
chrM	10447	chrM-10447-10448	10448	5.5012e+06	9.3929e+06	-0.691865	7.05476	0.217358	1	COIII	MvsF Control	10448	CpC
chrM	10448	chrM-10448-10449	10449	4.79612e+06	5.16383e+06	0.00380716	6.45	1	1	COIII	MvsF Stress	10449	CpT
chrM	10448	chrM-10448-10449	10449	5.5012e+06	9.3929e+06	-0.691875	7.05476	0.217311	1	COIII	MvsF Control	10449	CpT
chrM	10448	chrM-10448-10449	10449	9.3929e+06	5.16383e+06	0.919703	6.83006	0.0902204	1	COIII	SvsC Female	10449	CpT
chrM	10448	chrM-10448-10449	10449	5.5012e+06	4.79612e+06	0.276336	6.7585	0.711072	1	COIII	SvsC Male	10449	CpT
chrM	10451	chrM-10451-10452	10452	5.5012e+06	4.79612e+06	0.276336	6.7585	0.711072	1	COIII	SvsC Male	10452	CpA
chrM	10451	chrM-10451-10452	10452	5.5012e+06	9.3929e+06	-0.691885	7.05476	0.217263	1	COIII	MvsF Control	10452	CpA
chrM	10451	chrM-10451-10452	10452	9.3929e+06	5.16383e+06	0.919713	6.83006	0.0902037	1	COIII	SvsC Female	10452	CpA
chrM	10451	chrM-10451-10452	10452	4.79612e+06	5.16383e+06	0.00380716	6.45	1	1	COIII	MvsF Stress	10452	CpA
chrM	10455	chrM-10455-10456	10456	9.3929e+06	5.16383e+06	0.919715	6.83006	0.090201	1	COIII	SvsC Female	10456	CpA
chrM	10455	chrM-10455-10456	10456	5.5012e+06	4.79612e+06	0.276336	6.7585	0.711072	1	COIII	SvsC Male	10456	CpA
chrM	10455	chrM-10455-10456	10456	5.5012e+06	9.3929e+06	-0.691881	7.05476	0.217282	1	COIII	MvsF Control	10456	CpA
chrM	10455	chrM-10455-10456	10456	4.79612e+06	5.16383e+06	0.00380716	6.45	1	1	COIII	MvsF Stress	10456	CpA
chrM	1046	chrM-1046-1047	1047	6.97247e+06	3.82299e+06	0.739889	6.79246	0.20049	1	Control-Region	SvsC Male	1047	CpT
chrM	1046	chrM-1046-1047	1047	6.97247e+06	6.04085e+06	0.185923	6.86233	0.719204	1	Control-Region	MvsF Control	1047	CpT
chrM	1046	chrM-1046-1047	1047	6.04085e+06	4.02462e+06	0.518548	6.44953	0.440444	1	Control-Region	SvsC Female	1047	CpT
chrM	1046	chrM-1046-1047	1047	3.82299e+06	4.02462e+06	-0.0911271	6.31809	1	1	Control-Region	MvsF Stress	1047	CpT
chrM	10465	chrM-10465-10466	10466	9.3929e+06	5.43863e+06	0.829296	6.85976	0.101459	1	COIII	SvsC Female	10466	CpC
chrM	10465	chrM-10465-10466	10466	5.25095e+06	4.79612e+06	0.190886	6.72375	0.850555	1	COIII	SvsC Male	10466	CpC
chrM	10465	chrM-10465-10466	10466	4.79612e+06	5.43863e+06	-0.105112	6.50407	1	1	COIII	MvsF Stress	10466	CpC
chrM	10465	chrM-10465-10466	10466	5.25095e+06	9.3929e+06	-0.772302	7.03376	0.171738	1	COIII	MvsF Control	10466	CpC
chrM	10466	chrM-10466-10467	10467	4.79612e+06	5.43863e+06	-0.105112	6.50407	1	1	COIII	MvsF Stress	10467	CpA
chrM	10466	chrM-10466-10467	10467	5.25095e+06	4.79612e+06	0.190886	6.72375	0.850555	1	COIII	SvsC Male	10467	CpA
chrM	10466	chrM-10466-10467	10467	5.25095e+06	9.3929e+06	-0.772326	7.03376	0.171652	1	COIII	MvsF Control	10467	CpA
chrM	10466	chrM-10466-10467	10467	9.3929e+06	5.43863e+06	0.829299	6.85976	0.101454	1	COIII	SvsC Female	10467	CpA
chrM	10473	chrM-10473-10474	10474	5.25095e+06	9.3929e+06	-0.772309	7.03376	0.171713	1	COIII	MvsF Control	10474	CpC
chrM	10473	chrM-10473-10474	10474	4.79612e+06	5.35351e+06	-0.10508	6.50287	1	1	COIII	MvsF Stress	10474	CpC
chrM	10473	chrM-10473-10474	10474	5.25095e+06	4.79612e+06	0.190886	6.72375	0.850555	1	COIII	SvsC Male	10474	CpC
chrM	10473	chrM-10473-10474	10474	9.3929e+06	5.35351e+06	0.836582	6.85529	0.1031	1	COIII	SvsC Female	10474	CpC
chrM	10474	chrM-10474-10475	10475	5.25095e+06	9.14076e+06	-0.731085	7.01239	0.183722	1	COIII	MvsF Control	10475	CpT
chrM	10474	chrM-10474-10475	10475	9.14076e+06	5.35351e+06	0.792699	6.83441	0.135293	1	COIII	SvsC Female	10475	CpT
chrM	10474	chrM-10474-10475	10475	5.25095e+06	4.79612e+06	0.190886	6.72375	0.850555	1	COIII	SvsC Male	10475	CpT
chrM	10474	chrM-10474-10475	10475	4.79612e+06	5.35351e+06	-0.10508	6.50287	1	1	COIII	MvsF Stress	10475	CpT
chrM	10476	chrM-10476-10477	10477	5.5012e+06	9.14076e+06	-0.651156	7.03371	0.231531	1	COIII	MvsF Control	10477	CpC
chrM	10476	chrM-10476-10477	10477	5.5012e+06	4.79612e+06	0.276336	6.7585	0.711072	1	COIII	SvsC Male	10477	CpC
chrM	10476	chrM-10476-10477	10477	9.14076e+06	5.35351e+06	0.792673	6.83441	0.135363	1	COIII	SvsC Female	10477	CpC
chrM	10476	chrM-10476-10477	10477	4.79612e+06	5.35351e+06	-0.10508	6.50287	1	1	COIII	MvsF Stress	10477	CpC
chrM	10477	chrM-10477-10478	10478	5.5012e+06	9.14076e+06	-0.65117	7.03371	0.231455	1	COIII	MvsF Control	10478	CpT
chrM	10477	chrM-10477-10478	10478	4.79612e+06	5.35351e+06	-0.10508	6.50287	1	1	COIII	MvsF Stress	10478	CpT
chrM	10477	chrM-10477-10478	10478	5.5012e+06	4.79612e+06	0.276336	6.7585	0.711072	1	COIII	SvsC Male	10478	CpT
chrM	10477	chrM-10477-10478	10478	9.14076e+06	5.35351e+06	0.792725	6.83441	0.135224	1	COIII	SvsC Female	10478	CpT
chrM	10480	chrM-10480-10481	10481	5.5012e+06	8.4491e+06	-0.569299	6.98834	0.332125	1	COIII	MvsF Control	10481	CpT
chrM	10480	chrM-10480-10481	10481	4.79612e+06	5.35351e+06	-0.10508	6.50287	1	1	COIII	MvsF Stress	10481	CpT
chrM	10480	chrM-10480-10481	10481	5.5012e+06	4.79612e+06	0.276336	6.7585	0.711072	1	COIII	SvsC Male	10481	CpT
chrM	10480	chrM-10480-10481	10481	8.4491e+06	5.35351e+06	0.70952	6.79136	0.190342	1	COIII	SvsC Female	10481	CpT
chrM	10482	chrM-10482-10483	10483	5.16786e+06	4.79612e+06	0.190886	6.72373	0.850555	1	COIII	SvsC Male	10483	CpA
chrM	10482	chrM-10482-10483	10483	4.79612e+06	5.35351e+06	-0.10508	6.50287	1	1	COIII	MvsF Stress	10483	CpA
chrM	10482	chrM-10482-10483	10483	5.16786e+06	8.4491e+06	-0.654599	6.96235	0.278113	1	COIII	MvsF Control	10483	CpA
chrM	10482	chrM-10482-10483	10483	8.4491e+06	5.35351e+06	0.709532	6.79136	0.19031	1	COIII	SvsC Female	10483	CpA
chrM	10486	chrM-10486-10487	10487	4.79612e+06	5.62831e+06	-0.206344	6.55484	0.74937	1	COIII	MvsF Stress	10487	CpG
chrM	10486	chrM-10486-10487	10487	5.5012e+06	4.79612e+06	0.276336	6.7585	0.711072	1	COIII	SvsC Male	10487	CpG
chrM	10486	chrM-10486-10487	10487	8.70124e+06	5.62831e+06	0.665822	6.84266	0.184598	1	COIII	SvsC Female	10487	CpG
chrM	10486	chrM-10486-10487	10487	5.5012e+06	8.70124e+06	-0.612679	7.01002	0.269017	1	COIII	MvsF Control	10487	CpG
chrM	10488	chrM-10488-10489	10489	8.70124e+06	5.62831e+06	0.665845	6.84266	0.184529	1	COIII	SvsC Female	10489	CpT
chrM	10488	chrM-10488-10489	10489	4.79612e+06	5.62831e+06	-0.206344	6.55484	0.74937	1	COIII	MvsF Stress	10489	CpT
chrM	10488	chrM-10488-10489	10489	4.97377e+06	8.70124e+06	-0.705958	6.9787	0.214569	1	COIII	MvsF Control	10489	CpT
chrM	10488	chrM-10488-10489	10489	4.97377e+06	4.79612e+06	0.190886	6.72373	1	1	COIII	SvsC Male	10489	CpT
chrM	10492	chrM-10492-10493	10493	4.79612e+06	5.62831e+06	-0.206344	6.55484	0.74937	1	COIII	MvsF Stress	10493	CpA
chrM	10492	chrM-10492-10493	10493	8.70124e+06	5.62831e+06	0.665869	6.84266	0.184457	1	COIII	SvsC Female	10493	CpA
chrM	10492	chrM-10492-10493	10493	5.22402e+06	4.79612e+06	0.276335	6.75848	0.850555	1	COIII	SvsC Male	10493	CpA
chrM	10492	chrM-10492-10493	10493	5.22402e+06	8.70124e+06	-0.625775	7.00039	0.271569	1	COIII	MvsF Control	10493	CpA
chrM	10495	chrM-10495-10496	10496	8.55964e+06	5.35993e+06	0.690423	6.80641	0.176738	1	COIII	SvsC Female	10496	CpG
chrM	10495	chrM-10495-10496	10496	4.97377e+06	8.55964e+06	-0.675417	6.96298	0.213185	1	COIII	MvsF Control	10496	CpG
chrM	10495	chrM-10495-10496	10496	4.79612e+06	5.35993e+06	-0.156558	6.5275	0.871472	1	COIII	MvsF Stress	10496	CpG
chrM	10495	chrM-10495-10496	10496	4.97377e+06	4.79612e+06	0.190886	6.72373	1	1	COIII	SvsC Male	10496	CpG
chrM	10498	chrM-10498-10499	10499	4.97377e+06	8.96809e+06	-0.695412	6.97799	0.171335	1	COIII	MvsF Control	10499	CpT
chrM	10498	chrM-10498-10499	10499	4.79612e+06	5.35993e+06	-0.156558	6.5275	0.871472	1	COIII	MvsF Stress	10499	CpT
chrM	10498	chrM-10498-10499	10499	4.97377e+06	4.79612e+06	0.190886	6.72373	1	1	COIII	SvsC Male	10499	CpT
chrM	10498	chrM-10498-10499	10499	8.96809e+06	5.35993e+06	0.710843	6.81914	0.145622	1	COIII	SvsC Female	10499	CpT
chrM	10501	chrM-10501-10502	10502	4.72352e+06	5.4964e+06	-0.101182	6.7585	1	1	COIII	SvsC Male	10502	CpG
chrM	10501	chrM-10501-10502	10502	4.72352e+06	8.96809e+06	-0.781244	6.95579	0.129182	1	COIII	MvsF Control	10502	CpG
chrM	10501	chrM-10501-10502	10502	5.4964e+06	5.49733e+06	-0.00103018	6.60765	1	1	COIII	MvsF Stress	10502	CpG
chrM	10501	chrM-10501-10502	10502	8.96809e+06	5.49733e+06	0.66581	6.83416	0.180459	1	COIII	SvsC Female	10502	CpG
chrM	10504	chrM-10504-10505	10505	3.94584e+06	8.96809e+06	-0.991306	6.90041	0.0809431	1	COIII	MvsF Control	10505	CpT
chrM	10504	chrM-10504-10505	10505	3.94584e+06	5.88221e+06	-0.393027	6.72374	0.44207	1	COIII	SvsC Male	10505	CpT
chrM	10504	chrM-10504-10505	10505	8.96809e+06	5.49733e+06	0.665814	6.83416	0.180377	1	COIII	SvsC Female	10505	CpT
chrM	10504	chrM-10504-10505	10505	5.88221e+06	5.49733e+06	0.0886326	6.63411	0.878137	1	COIII	MvsF Stress	10505	CpT
chrM	10506	chrM-10506-10507	10507	3.94584e+06	5.88221e+06	-0.393027	6.72374	0.44207	1	COIII	SvsC Male	10507	CpC
chrM	10506	chrM-10506-10507	10507	5.88221e+06	5.49733e+06	0.0886403	6.63411	0.878143	1	COIII	MvsF Stress	10507	CpC
chrM	10506	chrM-10506-10507	10507	3.94584e+06	8.85755e+06	-0.981917	6.89384	0.108495	1	COIII	MvsF Control	10507	CpC
chrM	10506	chrM-10506-10507	10507	8.85755e+06	5.49733e+06	0.654793	6.82808	0.191879	1	COIII	SvsC Female	10507	CpC
chrM	10507	chrM-10507-10508	10508	5.88221e+06	5.76571e+06	0.0405537	6.65957	1	1	COIII	MvsF Stress	10508	CpA
chrM	10507	chrM-10507-10508	10508	3.94584e+06	8.85755e+06	-0.98191	6.89384	0.108445	1	COIII	MvsF Control	10508	CpA
chrM	10507	chrM-10507-10508	10508	8.85755e+06	5.76571e+06	0.601134	6.84921	0.227558	1	COIII	SvsC Female	10508	CpA
chrM	10507	chrM-10507-10508	10508	3.94584e+06	5.88221e+06	-0.393027	6.72374	0.44207	1	COIII	SvsC Male	10508	CpA
chrM	10509	chrM-10509-10510	10510	3.94584e+06	8.71595e+06	-0.951434	6.877	0.107872	1	COIII	MvsF Control	10510	CpC
chrM	10509	chrM-10509-10510	10510	8.71595e+06	5.76571e+06	0.569394	6.83436	0.265948	1	COIII	SvsC Female	10510	CpC
chrM	10509	chrM-10509-10510	10510	5.88221e+06	5.76571e+06	0.0405504	6.65957	1	1	COIII	MvsF Stress	10510	CpC
chrM	10509	chrM-10509-10510	10510	3.94584e+06	5.88221e+06	-0.393027	6.72374	0.44207	1	COIII	SvsC Male	10510	CpC
chrM	1051	chrM-1051-1052	1052	6.44504e+06	3.89076e+06	0.667333	6.7585	0.264933	1	Control-Region	SvsC Male	1052	CpA
chrM	1051	chrM-1051-1052	1052	3.89076e+06	3.88722e+06	-0.05131	6.28786	1	1	Control-Region	MvsF Stress	1052	CpA
chrM	1051	chrM-1051-1052	1052	6.44504e+06	5.89925e+06	0.140069	6.80948	0.900175	1	Control-Region	MvsF Control	1052	CpA
chrM	1051	chrM-1051-1052	1052	5.89925e+06	3.88722e+06	0.531245	6.40947	0.411216	1	Control-Region	SvsC Female	1052	CpA
chrM	10510	chrM-10510-10511	10511	3.94584e+06	5.88221e+06	-0.393027	6.72374	0.44207	1	COIII	SvsC Male	10511	CpT
chrM	10510	chrM-10510-10511	10511	8.71595e+06	5.76571e+06	0.569397	6.83436	0.265922	1	COIII	SvsC Female	10511	CpT
chrM	10510	chrM-10510-10511	10511	5.88221e+06	5.76571e+06	0.0405521	6.65957	1	1	COIII	MvsF Stress	10511	CpT
chrM	10510	chrM-10510-10511	10511	3.94584e+06	8.71595e+06	-0.951433	6.877	0.107869	1	COIII	MvsF Control	10511	CpT
chrM	10513	chrM-10513-10514	10514	8.71595e+06	5.49091e+06	0.656656	6.80414	0.181176	1	COIII	SvsC Female	10514	CpT
chrM	10513	chrM-10513-10514	10514	5.11416e+06	5.49091e+06	-0.0516905	6.55677	1	1	COIII	MvsF Stress	10514	CpT
chrM	10513	chrM-10513-10514	10514	3.94584e+06	8.71595e+06	-0.95143	6.877	0.107852	1	COIII	MvsF Control	10514	CpT
chrM	10513	chrM-10513-10514	10514	3.94584e+06	5.11416e+06	-0.204928	6.65158	0.690039	1	COIII	SvsC Male	10514	CpT
chrM	10516	chrM-10516-10517	10517	3.94584e+06	5.11416e+06	-0.204928	6.65158	0.690039	1	COIII	SvsC Male	10517	CpG
chrM	10516	chrM-10516-10517	10517	5.11416e+06	5.49091e+06	-0.0516905	6.55677	1	1	COIII	MvsF Stress	10517	CpG
chrM	10516	chrM-10516-10517	10517	7.06578e+06	5.49091e+06	0.476945	6.71833	0.413663	1	COIII	SvsC Female	10517	CpG
chrM	10516	chrM-10516-10517	10517	3.94584e+06	7.06578e+06	-0.771381	6.77733	0.252986	1	COIII	MvsF Control	10517	CpG
chrM	10519	chrM-10519-10520	10520	5.43041e+06	5.31426e+06	0.0976546	6.55808	1	1	COIII	MvsF Stress	10520	CpG
chrM	10519	chrM-10519-10520	10520	3.69559e+06	7.06578e+06	-0.875006	6.75213	0.195318	1	COIII	MvsF Control	10520	CpG
chrM	10519	chrM-10519-10520	10520	3.69559e+06	5.43041e+06	-0.414033	6.65159	0.557198	1	COIII	SvsC Male	10520	CpG
chrM	10519	chrM-10519-10520	10520	7.06578e+06	5.31426e+06	0.520195	6.69925	0.430251	1	COIII	SvsC Female	10520	CpG
chrM	10521	chrM-10521-10522	10522	5.43041e+06	5.39938e+06	0.0976223	6.55928	1	1	COIII	MvsF Stress	10522	CpT
chrM	10521	chrM-10521-10522	10522	3.69559e+06	6.95524e+06	-0.858123	6.74518	0.247153	1	COIII	MvsF Control	10522	CpT
chrM	10521	chrM-10521-10522	10522	6.95524e+06	5.39938e+06	0.493523	6.69762	0.486927	1	COIII	SvsC Female	10522	CpT
chrM	10521	chrM-10521-10522	10522	3.69559e+06	5.43041e+06	-0.414033	6.65159	0.557198	1	COIII	SvsC Male	10522	CpT
chrM	10524	chrM-10524-10525	10525	6.95524e+06	4.63367e+06	0.714719	6.61867	0.305022	1	COIII	SvsC Female	10525	CpA
chrM	10524	chrM-10524-10525	10525	5.74667e+06	4.63367e+06	0.416033	6.47985	0.511559	1	COIII	MvsF Stress	10525	CpA
chrM	10524	chrM-10524-10525	10525	3.69559e+06	6.95524e+06	-0.85813	6.74518	0.247132	1	COIII	MvsF Control	10525	CpA
chrM	10524	chrM-10524-10525	10525	3.69559e+06	5.74667e+06	-0.505019	6.68812	0.44207	1	COIII	SvsC Male	10525	CpA
chrM	10531	chrM-10531-10532	10532	3.94584e+06	5.36087e+06	-0.30204	6.6881	0.557198	1	COIII	SvsC Male	10532	CpC
chrM	10531	chrM-10531-10532	10532	5.36087e+06	4.63367e+06	0.324439	6.45036	0.617868	1	COIII	MvsF Stress	10532	CpC
chrM	10531	chrM-10531-10532	10532	6.95524e+06	4.63367e+06	0.714713	6.61867	0.305032	1	COIII	SvsC Female	10532	CpC
chrM	10531	chrM-10531-10532	10532	3.94584e+06	6.95524e+06	-0.755259	6.77046	0.31323	1	COIII	MvsF Control	10532	CpC
chrM	10532	chrM-10532-10533	10533	3.94584e+06	6.95524e+06	-0.755256	6.77046	0.313242	1	COIII	MvsF Control	10533	CpA
chrM	10532	chrM-10532-10533	10533	6.95524e+06	4.63367e+06	0.714727	6.61867	0.305009	1	COIII	SvsC Female	10533	CpA
chrM	10532	chrM-10532-10533	10533	3.94584e+06	5.74667e+06	-0.393026	6.72373	0.44207	1	COIII	SvsC Male	10533	CpA
chrM	10532	chrM-10532-10533	10533	5.74667e+06	4.63367e+06	0.416033	6.47985	0.511559	1	COIII	MvsF Stress	10533	CpA
chrM	10534	chrM-10534-10535	10535	4.19609e+06	6.95524e+06	-0.659309	6.7953	0.389914	1	COIII	MvsF Control	10535	CpG
chrM	10534	chrM-10534-10535	10535	6.95524e+06	4.63367e+06	0.714706	6.61867	0.305042	1	COIII	SvsC Female	10535	CpG
chrM	10534	chrM-10534-10535	10535	5.36264e+06	4.63367e+06	0.324431	6.45019	0.617868	1	COIII	MvsF Stress	10535	CpG
chrM	10534	chrM-10534-10535	10535	4.19609e+06	5.36264e+06	-0.198119	6.72372	0.701109	1	COIII	SvsC Male	10535	CpG
chrM	10538	chrM-10538-10539	10539	4.44635e+06	6.81364e+06	-0.536762	6.80205	0.387933	1	COIII	MvsF Control	10539	CpT
chrM	10538	chrM-10538-10539	10539	4.44635e+06	5.74667e+06	-0.192168	6.79242	0.711072	1	COIII	SvsC Male	10539	CpT
chrM	10538	chrM-10538-10539	10539	5.74667e+06	4.77107e+06	0.355917	6.50661	0.627256	1	COIII	MvsF Stress	10539	CpT
chrM	10538	chrM-10538-10539	10539	6.81364e+06	4.77107e+06	0.631368	6.61865	0.343776	1	COIII	SvsC Female	10539	CpT
chrM	10541	chrM-10541-10542	10542	4.44635e+06	6.67204e+06	-0.501889	6.7841	0.448685	1	COIII	MvsF Control	10542	CpA
chrM	10541	chrM-10541-10542	10542	6.67204e+06	4.54855e+06	0.660149	6.57838	0.286401	1	COIII	SvsC Female	10542	CpA
chrM	10541	chrM-10541-10542	10542	5.74667e+06	4.54855e+06	0.416065	6.47865	0.511559	1	COIII	MvsF Stress	10542	CpA
chrM	10541	chrM-10541-10542	10542	4.44635e+06	5.74667e+06	-0.192168	6.79242	0.711072	1	COIII	SvsC Male	10542	CpA
chrM	10549	chrM-10549-10550	10550	4.19609e+06	4.97684e+06	-0.101006	6.68809	0.84502	1	COIII	SvsC Male	10550	CpA
chrM	10549	chrM-10549-10550	10550	5.71353e+06	4.01179e+06	0.68353	6.48192	0.388431	1	COIII	SvsC Female	10550	CpA
chrM	10549	chrM-10549-10550	10550	4.97684e+06	4.01179e+06	0.355063	6.35804	0.487019	1	COIII	MvsF Stress	10550	CpA
chrM	10549	chrM-10549-10550	10550	4.19609e+06	5.71353e+06	-0.469138	6.70821	0.542984	1	COIII	MvsF Control	10550	CpA
chrM	1055	chrM-1055-1056	1056	6.44504e+06	5.89925e+06	0.140049	6.80948	0.900164	1	Control-Region	MvsF Control	1056	CpG
chrM	1055	chrM-1055-1056	1056	4.20701e+06	4.02462e+06	0.0245452	6.35023	1	1	Control-Region	MvsF Stress	1056	CpG
chrM	1055	chrM-1055-1056	1056	5.89925e+06	4.02462e+06	0.475537	6.42965	0.497396	1	Control-Region	SvsC Female	1056	CpG
chrM	1055	chrM-1055-1056	1056	6.44504e+06	4.20701e+06	0.545633	6.79245	0.361597	1	Control-Region	SvsC Male	1056	CpG
chrM	10557	chrM-10557-10558	10558	4.44635e+06	5.36264e+06	-0.101182	6.75847	0.850555	1	COIII	SvsC Male	10558	CpA
chrM	10557	chrM-10557-10558	10558	4.44635e+06	4.61177e+06	-0.0820792	6.58779	1	1	COIII	MvsF Control	10558	CpA
chrM	10557	chrM-10557-10558	10558	4.61177e+06	3.606e+06	0.558213	6.28224	0.410701	1	COIII	SvsC Female	10558	CpA
chrM	10557	chrM-10557-10558	10558	5.36264e+06	3.606e+06	0.593776	6.32883	0.296393	1	COIII	MvsF Stress	10558	CpA
chrM	10560	chrM-10560-10561	10561	5.36264e+06	3.87439e+06	0.521581	6.36024	0.391717	1	COIII	MvsF Stress	10561	CpC
chrM	10560	chrM-10560-10561	10561	4.61177e+06	3.87439e+06	0.471477	6.31181	0.602743	1	COIII	SvsC Female	10561	CpC
chrM	10560	chrM-10560-10561	10561	4.6966e+06	4.61177e+06	0.00347404	6.61613	1	1	COIII	MvsF Control	10561	CpC
chrM	10560	chrM-10560-10561	10561	4.6966e+06	5.36264e+06	-0.010351	6.79241	1	1	COIII	SvsC Male	10561	CpC
chrM	10561	chrM-10561-10562	10562	4.6966e+06	4.61177e+06	0.00347254	6.61613	1	1	COIII	MvsF Control	10562	CpT
chrM	10561	chrM-10561-10562	10562	4.61177e+06	3.87439e+06	0.47147	6.31181	0.60275	1	COIII	SvsC Female	10562	CpT
chrM	10561	chrM-10561-10562	10562	4.6966e+06	5.36264e+06	-0.010351	6.79241	1	1	COIII	SvsC Male	10562	CpT
chrM	10561	chrM-10561-10562	10562	5.36264e+06	3.87439e+06	0.521581	6.36024	0.391717	1	COIII	MvsF Stress	10562	CpT
chrM	10569	chrM-10569-10570	10570	4.11301e+06	4.40539e+06	-0.0686426	6.50417	1	1	COIII	MvsF Control	10570	CpA
chrM	10569	chrM-10569-10570	10570	5.67712e+06	4.14919e+06	0.47888	6.44801	0.405231	1	COIII	MvsF Stress	10570	CpA
chrM	10569	chrM-10569-10570	10570	4.11301e+06	5.67712e+06	-0.289105	6.75847	0.57159	1	COIII	SvsC Male	10570	CpA
chrM	10569	chrM-10569-10570	10570	4.40539e+06	4.14919e+06	0.222968	6.3043	0.897184	1	COIII	SvsC Female	10570	CpA
chrM	10576	chrM-10576-10577	10577	5.99338e+06	4.14919e+06	0.565001	6.47743	0.324218	1	COIII	MvsF Stress	10577	CpC
chrM	10576	chrM-10576-10577	10577	4.65754e+06	4.14919e+06	0.297911	6.33323	0.795283	1	COIII	SvsC Female	10577	CpC
chrM	10576	chrM-10576-10577	10577	4.36326e+06	4.65754e+06	-0.0504563	6.56381	1	1	COIII	MvsF Control	10577	CpC
chrM	10576	chrM-10576-10577	10577	4.36326e+06	5.99338e+06	-0.277755	6.82557	0.584666	1	COIII	SvsC Male	10577	CpC
chrM	10577	chrM-10577-10578	10578	4.36326e+06	5.99338e+06	-0.277755	6.82557	0.584666	1	COIII	SvsC Male	10578	CpT
chrM	10577	chrM-10577-10578	10578	5.99338e+06	4.14919e+06	0.565001	6.47743	0.324218	1	COIII	MvsF Stress	10578	CpT
chrM	10577	chrM-10577-10578	10578	4.65754e+06	4.14919e+06	0.297914	6.33323	0.795282	1	COIII	SvsC Female	10578	CpT
chrM	10577	chrM-10577-10578	10578	4.36326e+06	4.65754e+06	-0.0504532	6.56381	1	1	COIII	MvsF Control	10578	CpT
chrM	10579	chrM-10579-10580	10580	6.37918e+06	4.14919e+06	0.646272	6.50637	0.199796	0.994114	COIII	MvsF Stress	10580	CpC
chrM	10579	chrM-10579-10580	10580	4.79914e+06	4.14919e+06	0.341676	6.35454	0.708671	1	COIII	SvsC Female	10580	CpC
chrM	10579	chrM-10579-10580	10580	4.86376e+06	4.79914e+06	0.063305	6.64149	1	1	COIII	MvsF Control	10580	CpC
chrM	10579	chrM-10579-10580	10580	4.86376e+06	6.37918e+06	-0.182266	6.92071	0.596616	1	COIII	SvsC Male	10580	CpC
chrM	10580	chrM-10580-10581	10581	4.86376e+06	4.79914e+06	0.0633049	6.64149	1	1	COIII	MvsF Control	10581	CpT
chrM	10580	chrM-10580-10581	10581	4.86376e+06	6.37918e+06	-0.182266	6.92071	0.596616	1	COIII	SvsC Male	10581	CpT
chrM	10580	chrM-10580-10581	10581	6.37918e+06	4.68595e+06	0.523339	6.56156	0.353387	1	COIII	MvsF Stress	10581	CpT
chrM	10580	chrM-10580-10581	10581	4.79914e+06	4.68595e+06	0.185107	6.41054	0.908679	1	COIII	SvsC Female	10581	CpT
chrM	10583	chrM-10583-10584	10584	4.79914e+06	4.41757e+06	0.263394	6.38277	0.81041	1	COIII	SvsC Female	10584	CpG
chrM	10583	chrM-10583-10584	10584	4.86376e+06	6.37918e+06	-0.182266	6.92071	0.596616	1	COIII	SvsC Male	10584	CpG
chrM	10583	chrM-10583-10584	10584	6.37918e+06	4.41757e+06	0.583496	6.53422	0.268411	1	COIII	MvsF Stress	10584	CpG
chrM	10583	chrM-10583-10584	10584	4.86376e+06	4.79914e+06	0.0633051	6.64149	1	1	COIII	MvsF Control	10584	CpG
chrM	10586	chrM-10586-10587	10587	4.51593e+06	4.41757e+06	0.174777	6.34065	0.898079	1	COIII	SvsC Female	10587	CpT
chrM	10586	chrM-10586-10587	10587	4.86376e+06	6.06292e+06	-0.101474	6.88969	0.720101	1	COIII	SvsC Male	10587	CpT
chrM	10586	chrM-10586-10587	10587	6.06292e+06	4.41757e+06	0.502229	6.50589	0.337004	1	COIII	MvsF Stress	10587	CpT
chrM	10586	chrM-10586-10587	10587	4.86376e+06	4.51593e+06	0.161648	6.60013	0.896635	1	COIII	MvsF Control	10587	CpT
chrM	10591	chrM-10591-10592	10592	5.11401e+06	6.06292e+06	-0.0293238	6.92071	0.862393	1	COIII	SvsC Male	10592	CpA
chrM	10591	chrM-10591-10592	10592	4.26379e+06	4.28017e+06	0.157653	6.28974	1	1	COIII	SvsC Female	10592	CpA
chrM	10591	chrM-10591-10592	10592	6.06292e+06	4.28017e+06	0.564961	6.47913	0.324218	1	COIII	MvsF Stress	10592	CpA
chrM	10591	chrM-10591-10592	10592	5.11401e+06	4.26379e+06	0.307646	6.60008	0.70795	1	COIII	MvsF Control	10592	CpA
chrM	10597	chrM-10597-10598	10598	4.58659e+06	4.26379e+06	0.193486	6.56072	1	1	COIII	MvsF Control	10598	CpC
chrM	10597	chrM-10597-10598	10598	4.58659e+06	5.6789e+06	-0.0255861	6.85795	0.857806	1	COIII	SvsC Male	10598	CpC
chrM	10597	chrM-10597-10598	10598	5.6789e+06	4.28017e+06	0.478829	6.44947	0.405231	1	COIII	MvsF Stress	10598	CpC
chrM	10597	chrM-10597-10598	10598	4.26379e+06	4.28017e+06	0.157681	6.28974	1	1	COIII	SvsC Female	10598	CpC
chrM	10598	chrM-10598-10599	10599	4.37433e+06	4.28017e+06	0.186049	6.29705	0.890948	1	COIII	SvsC Female	10599	CpA
chrM	10598	chrM-10598-10599	10599	4.58659e+06	4.37433e+06	0.17254	6.56829	0.901822	1	COIII	MvsF Control	10599	CpA
chrM	10598	chrM-10598-10599	10599	5.6789e+06	4.28017e+06	0.478829	6.44947	0.405231	1	COIII	MvsF Stress	10599	CpA
chrM	10598	chrM-10598-10599	10599	4.58659e+06	5.6789e+06	-0.0255861	6.85795	0.857806	1	COIII	SvsC Male	10599	CpA
chrM	10600	chrM-10600-10601	10601	4.37433e+06	4.28017e+06	0.186011	6.29705	0.89096	1	COIII	SvsC Female	10601	CpT
chrM	10600	chrM-10600-10601	10601	5.6789e+06	4.28017e+06	0.478829	6.44947	0.405231	1	COIII	MvsF Stress	10601	CpT
chrM	10600	chrM-10600-10601	10601	4.83684e+06	5.6789e+06	0.0541906	6.88965	0.857806	1	COIII	SvsC Male	10601	CpT
chrM	10600	chrM-10600-10601	10601	4.83684e+06	4.37433e+06	0.242816	6.59705	0.904231	1	COIII	MvsF Control	10601	CpT
chrM	10603	chrM-10603-10604	10604	4.58659e+06	4.51593e+06	0.120261	6.58962	1	1	COIII	MvsF Control	10604	CpA
chrM	10603	chrM-10603-10604	10604	4.58659e+06	5.6789e+06	-0.0255861	6.85795	0.857806	1	COIII	SvsC Male	10604	CpA
chrM	10603	chrM-10603-10604	10604	5.6789e+06	3.75001e+06	0.622753	6.38947	0.350638	1	COIII	MvsF Stress	10604	CpA
chrM	10603	chrM-10603-10604	10604	4.51593e+06	3.75001e+06	0.365105	6.25804	0.706557	1	COIII	SvsC Female	10604	CpA
chrM	10605	chrM-10605-10606	10606	4.58659e+06	5.6789e+06	-0.0255861	6.85795	0.857806	1	COIII	SvsC Male	10606	CpA
chrM	10605	chrM-10605-10606	10606	4.58659e+06	4.23273e+06	0.226879	6.54653	0.90116	1	COIII	MvsF Control	10606	CpA
chrM	10605	chrM-10605-10606	10606	4.23273e+06	4.42418e+06	0.0362267	6.29567	1	1	COIII	SvsC Female	10606	CpA
chrM	10605	chrM-10605-10606	10606	5.6789e+06	4.42418e+06	0.422271	6.47643	0.578762	1	COIII	MvsF Stress	10606	CpA
chrM	10607	chrM-10607-10608	10608	5.74667e+06	4.42418e+06	0.425563	6.47667	0.572403	1	COIII	MvsF Stress	10608	CpC
chrM	10607	chrM-10607-10608	10608	3.91992e+06	5.74667e+06	-0.203481	6.79237	0.577309	1	COIII	SvsC Male	10608	CpC
chrM	10607	chrM-10607-10608	10608	3.91992e+06	4.23273e+06	0.0277202	6.47696	1	1	COIII	MvsF Control	10608	CpC
chrM	10607	chrM-10607-10608	10608	4.23273e+06	4.42418e+06	0.0362654	6.29567	1	1	COIII	SvsC Female	10608	CpC
chrM	10608	chrM-10608-10609	10609	4.09112e+06	4.42418e+06	-0.0191177	6.27324	1	1	COIII	SvsC Female	10609	CpA
chrM	10608	chrM-10608-10609	10609	3.91992e+06	5.74667e+06	-0.203481	6.79237	0.577309	1	COIII	SvsC Male	10609	CpA
chrM	10608	chrM-10608-10609	10609	5.74667e+06	4.42418e+06	0.425562	6.47667	0.5724	1	COIII	MvsF Stress	10609	CpA
chrM	10608	chrM-10608-10609	10609	3.91992e+06	4.09112e+06	0.0848108	6.45359	1	1	COIII	MvsF Control	10609	CpA
chrM	10612	chrM-10612-10613	10613	4.09112e+06	4.6467e+06	-0.074859	6.30115	0.900883	1	COIII	SvsC Female	10613	CpC
chrM	10612	chrM-10612-10613	10613	3.58659e+06	6.06292e+06	-0.386009	6.79237	0.352109	1	COIII	SvsC Male	10613	CpC
chrM	10612	chrM-10612-10613	10613	3.58659e+06	4.09112e+06	-0.031191	6.41706	1	1	COIII	MvsF Control	10613	CpC
chrM	10612	chrM-10612-10613	10613	6.06292e+06	4.6467e+06	0.445891	6.53297	0.474859	1	COIII	MvsF Stress	10613	CpC
chrM	10613	chrM-10613-10614	10614	6.06292e+06	4.6467e+06	0.445889	6.53297	0.474827	1	COIII	MvsF Stress	10614	CpA
chrM	10613	chrM-10613-10614	10614	3.58659e+06	4.09112e+06	-0.0311884	6.41706	1	1	COIII	MvsF Control	10614	CpA
chrM	10613	chrM-10613-10614	10614	3.58659e+06	6.06292e+06	-0.386009	6.79237	0.352109	1	COIII	SvsC Male	10614	CpA
chrM	10613	chrM-10613-10614	10614	4.09112e+06	4.6467e+06	-0.0749141	6.30115	0.900909	1	COIII	SvsC Female	10614	CpA
chrM	10615	chrM-10615-10616	10616	3.58659e+06	4.51593e+06	-0.192634	6.4876	0.807487	1	COIII	MvsF Control	10616	CpC
chrM	10615	chrM-10615-10616	10616	6.06292e+06	4.91509e+06	0.383046	6.56031	0.589887	1	COIII	MvsF Stress	10616	CpC
chrM	10615	chrM-10615-10616	10616	3.58659e+06	6.06292e+06	-0.386009	6.79237	0.352109	1	COIII	SvsC Male	10616	CpC
chrM	10615	chrM-10615-10616	10616	4.51593e+06	4.91509e+06	0.00567138	6.39408	1	1	COIII	SvsC Female	10616	CpC
chrM	10616	chrM-10616-10617	10617	3.58659e+06	5.67712e+06	-0.300197	6.75842	0.448623	1	COIII	SvsC Male	10617	CpA
chrM	10616	chrM-10616-10617	10617	5.67712e+06	4.91509e+06	0.296914	6.53241	0.686149	1	COIII	MvsF Stress	10617	CpA
chrM	10616	chrM-10616-10617	10617	4.51593e+06	4.91509e+06	0.00563306	6.39408	1	1	COIII	SvsC Female	10617	CpA
chrM	10616	chrM-10616-10617	10617	3.58659e+06	4.51593e+06	-0.19264	6.4876	0.807496	1	COIII	MvsF Control	10617	CpA
chrM	10618	chrM-10618-10619	10619	6.06115e+06	4.77769e+06	0.437585	6.53475	0.499496	1	COIII	MvsF Stress	10619	CpT
chrM	10618	chrM-10618-10619	10619	3.58659e+06	6.06115e+06	-0.386102	6.79237	0.352109	1	COIII	SvsC Male	10619	CpT
chrM	10618	chrM-10618-10619	10619	3.58659e+06	4.51593e+06	-0.192637	6.4876	0.807492	1	COIII	MvsF Control	10619	CpT
chrM	10618	chrM-10618-10619	10619	4.51593e+06	4.77769e+06	0.0569999	6.37331	1	1	COIII	SvsC Female	10619	CpT
chrM	1062	chrM-1062-1063	1063	5.5055e+06	3.97875e+06	0.371759	6.3798	0.641731	1	Control-Region	SvsC Female	1063	CpG
chrM	1062	chrM-1062-1063	1063	5.58428e+06	5.5055e+06	0.0778823	6.6972	1	1	Control-Region	MvsF Control	1063	CpG
chrM	1062	chrM-1062-1063	1063	4.27656e+06	3.97875e+06	0.0158745	6.34988	1	1	Control-Region	MvsF Stress	1063	CpG
chrM	1062	chrM-1062-1063	1063	5.58428e+06	4.27656e+06	0.388565	6.72373	0.57159	1	Control-Region	SvsC Male	1063	CpG
chrM	10621	chrM-10621-10622	10622	3.91992e+06	6.06115e+06	-0.28873	6.82554	0.465178	1	COIII	SvsC Male	10622	CpG
chrM	10621	chrM-10621-10622	10622	4.51593e+06	4.91509e+06	0.00564243	6.39408	1	1	COIII	SvsC Female	10622	CpG
chrM	10621	chrM-10621-10622	10622	3.91992e+06	4.51593e+06	-0.0784771	6.52229	0.901685	1	COIII	MvsF Control	10622	CpG
chrM	10621	chrM-10621-10622	10622	6.06115e+06	4.91509e+06	0.384998	6.56047	0.598728	1	COIII	MvsF Stress	10622	CpG
chrM	10632	chrM-10632-10633	10633	4.42042e+06	5.99338e+06	-0.113485	6.88964	0.590637	1	COIII	SvsC Male	10633	CpA
chrM	10632	chrM-10632-10633	10633	6.04085e+06	5.72004e+06	0.115321	6.60829	1	1	COIII	SvsC Female	10633	CpA
chrM	10632	chrM-10632-10633	10633	4.42042e+06	6.04085e+06	-0.260452	6.71441	0.759357	1	COIII	MvsF Control	10633	CpA
chrM	10632	chrM-10632-10633	10633	5.99338e+06	5.72004e+06	0.171895	6.66192	0.774798	1	COIII	MvsF Stress	10633	CpA
chrM	10635	chrM-10635-10636	10636	4.86476e+06	5.9916e+06	-0.0327264	6.92067	0.862393	1	COIII	SvsC Male	10636	CpA
chrM	10635	chrM-10635-10636	10636	6.4493e+06	5.72004e+06	0.151204	6.62171	0.921808	1	COIII	SvsC Female	10636	CpA
chrM	10635	chrM-10635-10636	10636	4.86476e+06	6.4493e+06	-0.204949	6.7623	0.842837	1	COIII	MvsF Control	10636	CpA
chrM	10635	chrM-10635-10636	10636	5.9916e+06	5.72004e+06	0.171954	6.66209	0.782584	1	COIII	MvsF Stress	10636	CpA
chrM	10638	chrM-10638-10639	10639	4.86476e+06	6.59091e+06	-0.242758	6.78072	0.771048	1	COIII	MvsF Control	10639	CpC
chrM	10638	chrM-10638-10639	10639	4.86476e+06	5.67534e+06	0.0524308	6.88964	1	1	COIII	SvsC Male	10639	CpC
chrM	10638	chrM-10638-10639	10639	6.59091e+06	5.72004e+06	0.191701	6.63914	0.769467	1	COIII	SvsC Female	10639	CpC
chrM	10638	chrM-10638-10639	10639	5.67534e+06	5.72004e+06	0.0868608	6.63615	1	1	COIII	MvsF Stress	10639	CpC
chrM	10639	chrM-10639-10640	10640	4.86476e+06	5.67534e+06	0.0524308	6.88964	1	1	COIII	SvsC Male	10640	CpT
chrM	10639	chrM-10639-10640	10640	5.67534e+06	5.98843e+06	0.0342515	6.66161	1	1	COIII	MvsF Stress	10640	CpT
chrM	10639	chrM-10639-10640	10640	4.86476e+06	6.59091e+06	-0.242758	6.78072	0.771047	1	COIII	MvsF Control	10640	CpT
chrM	10639	chrM-10639-10640	10640	6.59091e+06	5.98843e+06	0.133442	6.66304	0.92522	1	COIII	SvsC Female	10640	CpT
chrM	10645	chrM-10645-10646	10646	4.36426e+06	6.05937e+06	-0.197816	6.85796	0.590637	1	COIII	SvsC Male	10646	CpT
chrM	10645	chrM-10645-10646	10646	6.98465e+06	6.26323e+06	0.15281	6.73553	0.852715	1	COIII	SvsC Female	10646	CpT
chrM	10645	chrM-10645-10646	10646	4.36426e+06	6.98465e+06	-0.472562	6.77389	0.529531	1	COIII	MvsF Control	10646	CpT
chrM	10645	chrM-10645-10646	10646	6.05937e+06	6.26323e+06	0.0371669	6.733	1	1	COIII	MvsF Stress	10646	CpT
chrM	10649	chrM-10649-10650	10650	6.98465e+06	5.85744e+06	0.246946	6.69638	0.700418	1	COIII	SvsC Female	10650	CpA
chrM	10649	chrM-10649-10650	10650	4.36426e+06	6.98465e+06	-0.472544	6.77389	0.529497	1	COIII	MvsF Control	10650	CpA
chrM	10649	chrM-10649-10650	10650	4.36426e+06	6.05937e+06	-0.197816	6.85796	0.590637	1	COIII	SvsC Male	10650	CpA
chrM	10649	chrM-10649-10650	10650	6.05937e+06	5.85744e+06	0.129188	6.68576	0.891901	1	COIII	MvsF Stress	10650	CpA
chrM	10651	chrM-10651-10652	10652	4.36426e+06	6.73251e+06	-0.425013	6.74841	0.60357	1	COIII	MvsF Control	10652	CpT
chrM	10651	chrM-10651-10652	10652	6.44517e+06	5.85744e+06	0.20936	6.71093	0.780205	1	COIII	MvsF Stress	10652	CpT
chrM	10651	chrM-10651-10652	10652	6.73251e+06	5.85744e+06	0.190048	6.67326	0.776782	1	COIII	SvsC Female	10652	CpT
chrM	10651	chrM-10651-10652	10652	4.36426e+06	6.44517e+06	-0.278832	6.88967	0.480398	1	COIII	SvsC Male	10652	CpT
chrM	10654	chrM-10654-10655	10655	4.11401e+06	6.73251e+06	-0.504179	6.7225	0.516944	1	COIII	MvsF Control	10655	CpG
chrM	10654	chrM-10654-10655	10655	6.44517e+06	6.34835e+06	0.114088	6.75854	0.892212	1	COIII	MvsF Stress	10655	CpG
chrM	10654	chrM-10654-10655	10655	6.73251e+06	6.34835e+06	0.0862104	6.71773	0.926055	1	COIII	SvsC Female	10655	CpG
chrM	10654	chrM-10654-10655	10655	4.11401e+06	6.44517e+06	-0.368767	6.85797	0.369238	1	COIII	SvsC Male	10655	CpG
chrM	10660	chrM-10660-10661	10661	6.98465e+06	6.62315e+06	0.0720164	6.77182	0.924487	1	COIII	SvsC Female	10661	CpA
chrM	10660	chrM-10660-10661	10661	4.97477e+06	6.98465e+06	-0.324044	6.81317	0.656382	1	COIII	MvsF Control	10661	CpA
chrM	10660	chrM-10660-10661	10661	4.97477e+06	7.07768e+06	-0.338857	6.98084	0.507483	1	COIII	SvsC Male	10661	CpA
chrM	10660	chrM-10660-10661	10661	7.07768e+06	6.62315e+06	0.180828	6.84797	0.793616	1	COIII	MvsF Stress	10661	CpA
chrM	10663	chrM-10663-10664	10664	7.3784e+06	6.76055e+06	0.127432	6.82385	0.850609	1	COIII	SvsC Female	10664	CpA
chrM	10663	chrM-10663-10664	10664	7.84573e+06	6.76055e+06	0.279675	6.91303	0.532618	1	COIII	MvsF Stress	10664	CpA
chrM	10663	chrM-10663-10664	10664	4.97477e+06	7.84573e+06	-0.474662	7.03856	0.333466	1	COIII	SvsC Male	10664	CpA
chrM	10663	chrM-10663-10664	10664	4.97477e+06	7.3784e+06	-0.407575	6.85508	0.511543	1	COIII	MvsF Control	10664	CpA
chrM	10666	chrM-10666-10667	10667	7.3784e+06	7.34299e+06	0.0156126	6.87677	1	1	COIII	SvsC Female	10667	CpT
chrM	10666	chrM-10666-10667	10667	5.22502e+06	8.47824e+06	-0.517628	7.12101	0.208877	1	COIII	SvsC Male	10667	CpT
chrM	10666	chrM-10666-10667	10667	8.47824e+06	7.34299e+06	0.283657	7.01429	0.533856	1	COIII	MvsF Stress	10667	CpT
chrM	10666	chrM-10666-10667	10667	5.22502e+06	7.3784e+06	-0.336562	6.87879	0.666585	1	COIII	MvsF Control	10667	CpT
chrM	10670	chrM-10670-10671	10671	5.22502e+06	8.09422e+06	-0.456842	7.09404	0.265429	1	COIII	SvsC Male	10671	CpT
chrM	10670	chrM-10670-10671	10671	5.22502e+06	7.2368e+06	-0.301855	6.86172	0.666137	1	COIII	MvsF Control	10671	CpT
chrM	10670	chrM-10670-10671	10671	8.09422e+06	7.20559e+06	0.258919	6.9749	0.613393	1	COIII	MvsF Stress	10671	CpT
chrM	10670	chrM-10670-10671	10671	7.2368e+06	7.20559e+06	0.0099734	6.84765	1	1	COIII	SvsC Female	10671	CpT
chrM	10672	chrM-10672-10673	10673	5.55836e+06	7.77796e+06	-0.317325	7.09404	0.427017	1	COIII	SvsC Male	10673	CpT
chrM	10672	chrM-10672-10673	10673	5.55836e+06	7.2368e+06	-0.214268	6.88947	0.740551	1	COIII	MvsF Control	10673	CpT
chrM	10672	chrM-10672-10673	10673	7.2368e+06	7.48039e+06	-0.0543837	6.87675	1	1	COIII	SvsC Female	10673	CpT
chrM	10672	chrM-10672-10673	10673	7.77796e+06	7.48039e+06	0.122233	6.99158	0.797294	1	COIII	MvsF Stress	10673	CpT
chrM	10675	chrM-10675-10676	10676	7.2368e+06	7.34299e+06	-0.0223867	6.86229	1	1	COIII	SvsC Female	10676	CpC
chrM	10675	chrM-10675-10676	10676	5.55836e+06	7.77974e+06	-0.317233	7.09404	0.427017	1	COIII	SvsC Male	10676	CpC
chrM	10675	chrM-10675-10676	10676	5.55836e+06	7.2368e+06	-0.214262	6.88947	0.74054	1	COIII	MvsF Control	10676	CpC
chrM	10675	chrM-10675-10676	10676	7.77974e+06	7.34299e+06	0.156979	6.97271	0.791503	1	COIII	MvsF Stress	10676	CpC
chrM	10676	chrM-10676-10677	10677	5.55836e+06	7.77974e+06	-0.317233	7.09404	0.427017	1	COIII	SvsC Male	10677	CpT
chrM	10676	chrM-10676-10677	10677	5.55836e+06	7.2368e+06	-0.214259	6.88947	0.740535	1	COIII	MvsF Control	10677	CpT
chrM	10676	chrM-10676-10677	10677	7.2368e+06	7.34299e+06	-0.0223674	6.86229	1	1	COIII	SvsC Female	10677	CpT
chrM	10676	chrM-10676-10677	10677	7.77974e+06	7.34299e+06	0.156979	6.97271	0.791503	1	COIII	MvsF Stress	10677	CpT
chrM	10678	chrM-10678-10679	10679	7.77974e+06	7.48039e+06	0.119999	6.99142	0.791503	1	COIII	MvsF Stress	10679	CpT
chrM	10678	chrM-10678-10679	10679	5.55836e+06	7.2368e+06	-0.214223	6.88947	0.740473	1	COIII	MvsF Control	10679	CpT
chrM	10678	chrM-10678-10679	10679	5.55836e+06	7.77974e+06	-0.317233	7.09404	0.427017	1	COIII	SvsC Male	10679	CpT
chrM	10678	chrM-10678-10679	10679	7.2368e+06	7.48039e+06	-0.0543755	6.87675	1	1	COIII	SvsC Female	10679	CpT
chrM	10681	chrM-10681-10682	10682	5.55836e+06	8.096e+06	-0.379926	7.12101	0.346722	1	COIII	SvsC Male	10682	CpA
chrM	10681	chrM-10681-10682	10682	7.52e+06	8.23967e+06	-0.0974969	6.96279	0.847186	1	COIII	SvsC Female	10682	CpA
chrM	10681	chrM-10681-10682	10682	5.55836e+06	7.52e+06	-0.283001	6.92265	0.663154	1	COIII	MvsF Control	10682	CpA
chrM	10681	chrM-10681-10682	10682	8.096e+06	8.23967e+06	0.0776345	7.06985	1	1	COIII	MvsF Stress	10682	CpA
chrM	10686	chrM-10686-10687	10687	5.55836e+06	7.52e+06	-0.283013	6.92265	0.663187	1	COIII	MvsF Control	10687	CpC
chrM	10686	chrM-10686-10687	10687	7.52e+06	7.97129e+06	-0.0570926	6.94325	0.921982	1	COIII	SvsC Female	10687	CpC
chrM	10686	chrM-10686-10687	10687	5.55836e+06	8.02645e+06	-0.379281	7.121	0.346722	1	COIII	SvsC Male	10687	CpC
chrM	10686	chrM-10686-10687	10687	8.02645e+06	7.97129e+06	0.112211	7.05056	0.902631	1	COIII	MvsF Stress	10687	CpC
chrM	10687	chrM-10687-10688	10688	5.55836e+06	8.02645e+06	-0.379281	7.121	0.346722	1	COIII	SvsC Male	10688	CpA
chrM	10687	chrM-10687-10688	10688	5.55836e+06	7.66161e+06	-0.315864	6.93887	0.591191	1	COIII	MvsF Control	10688	CpA
chrM	10687	chrM-10687-10688	10688	7.66161e+06	7.97129e+06	-0.0218919	6.95685	1	1	COIII	SvsC Female	10688	CpA
chrM	10687	chrM-10687-10688	10688	8.02645e+06	7.97129e+06	0.112212	7.05056	0.902614	1	COIII	MvsF Stress	10688	CpA
chrM	10693	chrM-10693-10694	10694	6.39219e+06	8.3427e+06	-0.233131	7.22408	0.551481	1	COIII	SvsC Male	10694	CpT
chrM	10693	chrM-10693-10694	10694	8.3427e+06	8.9531e+06	0.0328798	7.14387	1	1	COIII	MvsF Stress	10694	CpT
chrM	10693	chrM-10693-10694	10694	6.39219e+06	8.55964e+06	-0.270283	7.08606	0.592298	1	COIII	MvsF Control	10694	CpT
chrM	10693	chrM-10693-10694	10694	8.55964e+06	8.9531e+06	0.00654958	7.0961	1	1	COIII	SvsC Female	10694	CpT
chrM	10704	chrM-10704-10705	10705	6.91962e+06	9.49833e+06	-0.336913	7.32032	0.393418	1	COIII	SvsC Male	10705	CpT
chrM	10704	chrM-10704-10705	10705	6.91962e+06	8.29279e+06	-0.196079	7.11533	0.8315	1	COIII	MvsF Control	10705	CpT
chrM	10704	chrM-10704-10705	10705	8.29279e+06	9.35246e+06	-0.0379659	7.11982	0.859813	1	COIII	SvsC Female	10705	CpT
chrM	10704	chrM-10704-10705	10705	9.49833e+06	9.35246e+06	0.168737	7.21808	0.819732	1	COIII	MvsF Stress	10705	CpT
chrM	10708	chrM-10708-10709	10709	7.42012e+06	8.73028e+06	-0.110163	7.32029	0.776321	1	tRNA	SvsC Male	10709	CpT
chrM	10708	chrM-10708-10709	10709	8.29279e+06	9.57498e+06	-0.0679145	7.13561	0.790733	1	tRNA	SvsC Female	10709	CpT
chrM	10708	chrM-10708-10709	10709	8.73028e+06	9.57498e+06	0.0248983	7.19885	1	1	tRNA	MvsF Stress	10709	CpT
chrM	10708	chrM-10708-10709	10709	7.42012e+06	8.29279e+06	-0.0887367	7.15435	0.918822	1	tRNA	MvsF Control	10709	CpT
chrM	10710	chrM-10710-10711	10711	7.75345e+06	8.73028e+06	-0.0540105	7.34337	0.888274	1	tRNA	SvsC Male	10711	CpT
chrM	10710	chrM-10710-10711	10711	8.54493e+06	1.01118e+07	-0.10232	7.18656	0.73579	1	tRNA	SvsC Female	10711	CpT
chrM	10710	chrM-10710-10711	10711	7.75345e+06	8.54493e+06	-0.0697696	7.19601	1	1	tRNA	MvsF Control	10711	CpT
chrM	10710	chrM-10710-10711	10711	8.73028e+06	1.01118e+07	-0.0460774	7.23346	0.914582	1	tRNA	MvsF Stress	10711	CpT
chrM	10713	chrM-10713-10714	10714	7.75345e+06	8.41403e+06	0.00360813	7.32029	1	1	tRNA	SvsC Male	10714	CpT
chrM	10713	chrM-10713-10714	10714	8.41403e+06	1.01118e+07	-0.0999709	7.21579	0.825175	1	tRNA	MvsF Stress	10714	CpT
chrM	10713	chrM-10713-10714	10714	7.75345e+06	8.54493e+06	-0.0697698	7.19601	1	1	tRNA	MvsF Control	10714	CpT
chrM	10713	chrM-10713-10714	10714	8.54493e+06	1.01118e+07	-0.102317	7.18656	0.735787	1	tRNA	SvsC Female	10714	CpT
chrM	10721	chrM-10721-10722	10722	8.08678e+06	9.56788e+06	-0.102292	7.4105	0.779769	1	tRNA	SvsC Male	10722	CpT
chrM	10721	chrM-10721-10722	10722	8.08678e+06	8.67018e+06	0.0265465	7.20597	1	1	tRNA	MvsF Control	10722	CpT
chrM	10721	chrM-10721-10722	10722	8.67018e+06	9.98077e+06	-0.123588	7.16954	0.78574	1	tRNA	SvsC Female	10722	CpT
chrM	10721	chrM-10721-10722	10722	9.56788e+06	9.98077e+06	0.0855567	7.26727	0.90693	1	tRNA	MvsF Stress	10722	CpT
chrM	10723	chrM-10723-10724	10724	8.08678e+06	9.56788e+06	-0.102292	7.4105	0.779769	1	tRNA	SvsC Male	10724	CpA
chrM	10723	chrM-10723-10724	10724	8.67018e+06	9.98077e+06	-0.123594	7.16954	0.785747	1	tRNA	SvsC Female	10724	CpA
chrM	10723	chrM-10723-10724	10724	8.08678e+06	8.67018e+06	0.026583	7.20597	1	1	tRNA	MvsF Control	10724	CpA
chrM	10723	chrM-10723-10724	10724	9.56788e+06	9.98077e+06	0.0855789	7.26727	0.906918	1	tRNA	MvsF Stress	10724	CpA
chrM	10728	chrM-10728-10729	10729	8.26173e+06	1.05632e+07	-0.223598	7.20007	0.531135	1	tRNA	SvsC Female	10729	CpA
chrM	10728	chrM-10728-10729	10729	9.25162e+06	1.05632e+07	-0.0522602	7.29758	0.90764	1	tRNA	MvsF Stress	10729	CpA
chrM	10728	chrM-10728-10729	10729	8.33703e+06	9.25162e+06	-0.00287177	7.41049	0.889504	1	tRNA	SvsC Male	10729	CpA
chrM	10728	chrM-10728-10729	10729	8.33703e+06	8.26173e+06	0.0933713	7.21087	0.917664	1	tRNA	MvsF Control	10729	CpA
chrM	10731	chrM-10731-10732	10732	8.08678e+06	8.65547e+06	-0.0232612	7.22381	1	1	tRNA	MvsF Control	10732	CpT
chrM	10731	chrM-10731-10732	10732	8.08678e+06	9.25162e+06	-0.0485768	7.38848	0.887726	1	tRNA	SvsC Male	10732	CpT
chrM	10731	chrM-10731-10732	10732	8.65547e+06	1.07465e+07	-0.183318	7.24001	0.607765	1	tRNA	SvsC Female	10732	CpT
chrM	10731	chrM-10731-10732	10732	9.25162e+06	1.07465e+07	-0.0794754	7.31276	0.90764	1	tRNA	MvsF Stress	10732	CpT
chrM	10735	chrM-10735-10736	10736	8.11371e+06	7.96381e+06	0.0231457	7.17428	0.912142	1	tRNA	MvsF Control	10736	CpT
chrM	10735	chrM-10735-10736	10736	9.25162e+06	1.0524e+07	-0.0525213	7.29688	0.907827	1	tRNA	MvsF Stress	10736	CpT
chrM	10735	chrM-10735-10736	10736	7.96381e+06	1.0524e+07	-0.243674	7.19176	0.496954	1	tRNA	SvsC Female	10736	CpT
chrM	10735	chrM-10735-10736	10736	8.11371e+06	9.25162e+06	-0.102237	7.36614	0.775451	1	tRNA	SvsC Male	10736	CpT
chrM	10738	chrM-10738-10739	10739	7.08578e+06	9.25162e+06	-0.276347	7.29689	0.461394	1	tRNA	SvsC Male	10739	CpC
chrM	10738	chrM-10738-10739	10739	7.80751e+06	1.02492e+07	-0.194811	7.17434	0.574913	1	tRNA	SvsC Female	10739	CpC
chrM	10738	chrM-10738-10739	10739	7.08578e+06	7.80751e+06	-0.164377	7.11225	0.912441	1	tRNA	MvsF Control	10739	CpC
chrM	10738	chrM-10738-10739	10739	9.25162e+06	1.02492e+07	-0.000249823	7.2668	1	1	tRNA	MvsF Stress	10739	CpC
chrM	10739	chrM-10739-10740	10740	6.83553e+06	9.25162e+06	-0.339388	7.27305	0.461394	1	tRNA	SvsC Male	10740	CpA
chrM	10739	chrM-10739-10740	10740	9.25162e+06	1.02492e+07	-0.000260273	7.2668	1	1	tRNA	MvsF Stress	10740	CpA
chrM	10739	chrM-10739-10740	10740	7.94911e+06	1.02492e+07	-0.167464	7.18571	0.577643	1	tRNA	SvsC Female	10740	CpA
chrM	10739	chrM-10739-10740	10740	6.83553e+06	7.94911e+06	-0.25169	7.10642	0.740785	1	tRNA	MvsF Control	10740	CpA
chrM	10743	chrM-10743-10744	10744	7.16887e+06	9.25162e+06	-0.276347	7.2969	0.560067	1	tRNA	SvsC Male	10744	CpT
chrM	10743	chrM-10743-10744	10744	9.25162e+06	1.03801e+07	-0.0100436	7.26831	0.912026	1	tRNA	MvsF Stress	10744	CpT
chrM	10743	chrM-10743-10744	10744	8.09071e+06	1.03801e+07	-0.157559	7.20231	0.645559	1	tRNA	SvsC Female	10744	CpT
chrM	10743	chrM-10743-10744	10744	7.16887e+06	8.09071e+06	-0.215815	7.14351	0.827183	1	tRNA	MvsF Control	10744	CpT
chrM	10752	chrM-10752-10753	10753	7.16887e+06	8.61911e+06	-0.162518	7.2488	0.765993	1	tRNA	SvsC Male	10753	CpT
chrM	10752	chrM-10752-10753	10753	7.16887e+06	8.12177e+06	-0.230016	7.15128	0.751149	1	tRNA	MvsF Control	10753	CpT
chrM	10752	chrM-10752-10753	10753	8.61911e+06	1.06485e+07	-0.157834	7.25056	0.662691	1	tRNA	MvsF Stress	10753	CpT
chrM	10752	chrM-10752-10753	10753	8.12177e+06	1.06485e+07	-0.185301	7.22465	0.606482	1	tRNA	SvsC Female	10753	CpT
chrM	10759	chrM-10759-10760	10760	6.16786e+06	8.30286e+06	-0.372645	7.12109	0.429593	1	tRNA	SvsC Male	10760	CpA
chrM	10759	chrM-10759-10760	10760	8.30286e+06	1.07336e+07	-0.222124	7.23419	0.584636	1	tRNA	MvsF Stress	10760	CpA
chrM	10759	chrM-10759-10760	10760	8.53023e+06	1.07336e+07	-0.15059	7.23948	0.643809	1	tRNA	SvsC Female	10760	CpA
chrM	10759	chrM-10759-10760	10760	6.16786e+06	8.53023e+06	-0.514654	7.08674	0.416606	1	tRNA	MvsF Control	10760	CpA
chrM	10762	chrM-10762-10763	10763	6.08478e+06	7.60258e+06	-0.243526	7.06663	0.627104	1	tRNA	SvsC Male	10763	CpC
chrM	10762	chrM-10762-10763	10763	8.27808e+06	1.05962e+07	-0.171946	7.21234	0.59207	1	tRNA	SvsC Female	10763	CpC
chrM	10762	chrM-10762-10763	10763	6.08478e+06	8.27808e+06	-0.480815	7.06257	0.486677	1	tRNA	MvsF Control	10763	CpC
chrM	10762	chrM-10762-10763	10763	7.60258e+06	1.05962e+07	-0.331469	7.18232	0.380801	1	tRNA	MvsF Stress	10763	CpC
chrM	10763	chrM-10763-10764	10764	8.27808e+06	1.04588e+07	-0.152419	7.20117	0.646853	1	tRNA	SvsC Female	10764	CpC
chrM	10763	chrM-10763-10764	10764	6.08478e+06	7.60258e+06	-0.243526	7.06663	0.627104	1	tRNA	SvsC Male	10764	CpC
chrM	10763	chrM-10763-10764	10764	6.08478e+06	8.27808e+06	-0.480811	7.06257	0.486684	1	tRNA	MvsF Control	10764	CpC
chrM	10763	chrM-10763-10764	10764	7.60258e+06	1.04588e+07	-0.309539	7.16602	0.447669	1	tRNA	MvsF Stress	10764	CpC
chrM	10764	chrM-10764-10765	10765	6.08478e+06	7.60258e+06	-0.243526	7.06663	0.627104	1	tRNA	SvsC Male	10765	CpA
chrM	10764	chrM-10764-10765	10765	8.41969e+06	1.04588e+07	-0.126988	7.21236	0.707373	1	tRNA	SvsC Female	10765	CpA
chrM	10764	chrM-10764-10765	10765	6.08478e+06	8.41969e+06	-0.507629	7.07698	0.42642	1	tRNA	MvsF Control	10765	CpA
chrM	10764	chrM-10764-10765	10765	7.60258e+06	1.04588e+07	-0.309533	7.16602	0.447657	1	tRNA	MvsF Stress	10765	CpA
chrM	1077	chrM-1077-1078	1078	4.27656e+06	3.35045e+06	0.231059	6.2556	0.725622	1	Control-Region	MvsF Stress	1078	CpA
chrM	1077	chrM-1077-1078	1078	5.16786e+06	5.78871e+06	-0.110066	6.70096	0.900239	1	Control-Region	MvsF Control	1078	CpA
chrM	1077	chrM-1077-1078	1078	5.78871e+06	3.35045e+06	0.674511	6.34614	0.300954	1	Control-Region	SvsC Female	1078	CpA
chrM	1077	chrM-1077-1078	1078	5.16786e+06	4.27656e+06	0.303115	6.68809	0.701109	1	Control-Region	SvsC Male	1078	CpA
chrM	10774	chrM-10774-10775	10775	6.08478e+06	6.83453e+06	-0.101704	7.01003	0.86794	1	DN3	SvsC Male	10775	CpA
chrM	10774	chrM-10774-10775	10775	8.57599e+06	1.08123e+07	-0.18242	7.22751	0.604982	1	DN3	SvsC Female	10775	CpA
chrM	10774	chrM-10774-10775	10775	6.08478e+06	8.57599e+06	-0.496687	7.07093	0.412356	1	DN3	MvsF Control	10775	CpA
chrM	10774	chrM-10774-10775	10775	6.83453e+06	1.08123e+07	-0.501882	7.14769	0.294249	1	DN3	MvsF Stress	10775	CpA
chrM	10781	chrM-10781-10782	10782	8.57599e+06	1.06814e+07	-0.16299	7.22218	0.644957	1	DN3	SvsC Female	10782	CpA
chrM	10781	chrM-10781-10782	10782	5.75145e+06	8.57599e+06	-0.572118	7.04649	0.349531	1	DN3	MvsF Control	10782	CpA
chrM	10781	chrM-10781-10782	10782	5.75145e+06	6.83097e+06	-0.178101	6.98089	0.73588	1	DN3	SvsC Male	10782	CpA
chrM	10781	chrM-10781-10782	10782	6.83097e+06	1.06814e+07	-0.484363	7.14649	0.278197	1	DN3	MvsF Stress	10782	CpA
chrM	10783	chrM-10783-10784	10784	6.52912e+06	8.02594e+06	-0.361614	7.06811	0.647616	1	DN3	MvsF Control	10784	CpA
chrM	10783	chrM-10783-10784	10784	6.83097e+06	1.02756e+07	-0.424545	7.11128	0.321538	1	DN3	MvsF Stress	10784	CpA
chrM	10783	chrM-10783-10784	10784	8.02594e+06	1.02756e+07	-0.166596	7.17166	0.641155	1	DN3	SvsC Female	10784	CpA
chrM	10783	chrM-10783-10784	10784	6.52912e+06	6.83097e+06	-0.0291491	7.0386	1	1	DN3	SvsC Male	10784	CpA
chrM	10785	chrM-10785-10786	10786	6.52912e+06	7.215e+06	-0.101802	7.06662	0.871415	1	DN3	SvsC Male	10786	CpT
chrM	10785	chrM-10785-10786	10786	6.52912e+06	8.02594e+06	-0.36156	7.06811	0.647682	1	DN3	MvsF Control	10786	CpT
chrM	10785	chrM-10785-10786	10786	7.215e+06	1.02756e+07	-0.352314	7.13047	0.444856	1	DN3	MvsF Stress	10786	CpT
chrM	10785	chrM-10785-10786	10786	8.02594e+06	1.02756e+07	-0.166593	7.17166	0.641152	1	DN3	SvsC Female	10786	CpT
chrM	10789	chrM-10789-10790	10790	7.88434e+06	1.02756e+07	-0.192986	7.16012	0.638226	1	DN3	SvsC Female	10790	CpA
chrM	10789	chrM-10789-10790	10790	6.52912e+06	7.215e+06	-0.101802	7.06662	0.871415	1	DN3	SvsC Male	10790	CpA
chrM	10789	chrM-10789-10790	10790	7.215e+06	1.02756e+07	-0.35232	7.13047	0.444868	1	DN3	MvsF Stress	10790	CpA
chrM	10789	chrM-10789-10790	10790	6.52912e+06	7.88434e+06	-0.332176	7.05353	0.646897	1	DN3	MvsF Control	10790	CpA
chrM	10797	chrM-10797-10798	10798	6.19579e+06	7.215e+06	-0.174357	7.03861	0.742831	1	DN3	SvsC Male	10798	CpT
chrM	10797	chrM-10797-10798	10798	6.19579e+06	7.88434e+06	-0.399768	7.0288	0.572727	1	DN3	MvsF Control	10798	CpT
chrM	10797	chrM-10797-10798	10798	7.215e+06	9.51629e+06	-0.240149	7.07474	0.555351	1	DN3	MvsF Stress	10798	CpT
chrM	10797	chrM-10797-10798	10798	7.88434e+06	9.51629e+06	-0.0796003	7.10974	0.803903	1	DN3	SvsC Female	10798	CpT
chrM	10799	chrM-10799-10800	10800	6.19579e+06	7.88434e+06	-0.399784	7.0288	0.572701	1	DN3	MvsF Control	10800	CpT
chrM	10799	chrM-10799-10800	10800	7.215e+06	9.15637e+06	-0.183013	7.03805	0.725916	1	DN3	MvsF Stress	10800	CpT
chrM	10799	chrM-10799-10800	10800	7.88434e+06	9.15637e+06	-0.0250971	7.08145	0.869777	1	DN3	SvsC Female	10800	CpT
chrM	10799	chrM-10799-10800	10800	6.19579e+06	7.215e+06	-0.174357	7.03861	0.742831	1	DN3	SvsC Male	10800	CpT
chrM	10801	chrM-10801-10802	10802	6.19579e+06	7.215e+06	-0.174357	7.03861	0.742831	1	DN3	SvsC Male	10802	CpA
chrM	10801	chrM-10801-10802	10802	6.19579e+06	7.88434e+06	-0.399786	7.0288	0.572698	1	DN3	MvsF Control	10802	CpA
chrM	10801	chrM-10801-10802	10802	7.88434e+06	8.79645e+06	0.0313463	7.05255	0.934071	1	DN3	SvsC Female	10802	CpA
chrM	10801	chrM-10801-10802	10802	7.215e+06	8.79645e+06	-0.12459	7.00034	0.819581	1	DN3	MvsF Stress	10802	CpA
chrM	10803	chrM-10803-10804	10804	7.215e+06	8.52806e+06	-0.0803419	6.9801	0.905833	1	DN3	MvsF Stress	10804	CpT
chrM	10803	chrM-10803-10804	10804	6.19579e+06	7.215e+06	-0.174357	7.03861	0.742831	1	DN3	SvsC Male	10804	CpT
chrM	10803	chrM-10803-10804	10804	6.19579e+06	7.88434e+06	-0.399799	7.0288	0.572676	1	DN3	MvsF Control	10804	CpT
chrM	10803	chrM-10803-10804	10804	7.88434e+06	8.52806e+06	0.0773509	7.03414	1	1	DN3	SvsC Female	10804	CpT
chrM	10807	chrM-10807-10808	10808	6.19579e+06	7.59902e+06	-0.243526	7.06663	0.627104	1	DN3	SvsC Male	10808	CpC
chrM	10807	chrM-10807-10808	10808	7.60113e+06	8.52806e+06	0.0211431	7.00835	0.930715	1	DN3	SvsC Female	10808	CpC
chrM	10807	chrM-10807-10808	10808	7.59902e+06	8.52806e+06	-0.0127067	7.00106	1	1	DN3	MvsF Stress	10808	CpC
chrM	10807	chrM-10807-10808	10808	6.19579e+06	7.60113e+06	-0.339695	6.99851	0.725833	1	DN3	MvsF Control	10808	CpC
chrM	10808	chrM-10808-10809	10809	5.94554e+06	7.60113e+06	-0.409231	6.97679	0.559399	1	DN3	MvsF Control	10809	CpT
chrM	10808	chrM-10808-10809	10809	7.60113e+06	8.52806e+06	0.0211788	7.00835	0.930708	1	DN3	SvsC Female	10809	CpT
chrM	10808	chrM-10808-10809	10809	7.59902e+06	8.52806e+06	-0.0127045	7.00106	1	1	DN3	MvsF Stress	10809	CpT
chrM	10808	chrM-10808-10809	10809	5.94554e+06	7.59902e+06	-0.319923	7.03862	0.627104	1	DN3	SvsC Male	10809	CpT
chrM	10812	chrM-10812-10813	10813	7.31792e+06	7.99129e+06	0.052847	6.94309	1	1	DN3	SvsC Female	10813	CpT
chrM	10812	chrM-10812-10813	10813	5.61221e+06	7.31792e+06	-0.421432	6.91841	0.634766	1	DN3	MvsF Control	10813	CpT
chrM	10812	chrM-10812-10813	10813	7.59902e+06	7.99129e+06	0.0763996	6.9603	1	1	DN3	MvsF Stress	10813	CpT
chrM	10812	chrM-10812-10813	10813	5.61221e+06	7.59902e+06	-0.400594	7.01005	0.511378	1	DN3	SvsC Male	10813	CpT
chrM	10815	chrM-10815-10816	10816	5.61221e+06	7.42846e+06	-0.436262	6.9249	0.552304	1	DN3	MvsF Control	10816	CpT
chrM	10815	chrM-10815-10816	10816	7.59902e+06	7.86031e+06	0.0869853	6.95874	1	1	DN3	MvsF Stress	10816	CpT
chrM	10815	chrM-10815-10816	10816	7.42846e+06	7.86031e+06	0.0861486	6.94287	1	1	DN3	SvsC Female	10816	CpT
chrM	10815	chrM-10815-10816	10816	5.61221e+06	7.59902e+06	-0.400594	7.01005	0.511378	1	DN3	SvsC Male	10816	CpT
chrM	10820	chrM-10820-10821	10821	5.36196e+06	7.42846e+06	-0.514592	6.90193	0.468832	1	DN3	MvsF Control	10821	CpG
chrM	10820	chrM-10820-10821	10821	7.215e+06	7.86031e+06	0.0209718	6.93722	1	1	DN3	MvsF Stress	10821	CpG
chrM	10820	chrM-10820-10821	10821	7.42846e+06	7.86031e+06	0.086141	6.94287	1	1	DN3	SvsC Female	10821	CpG
chrM	10820	chrM-10820-10821	10821	5.36196e+06	7.215e+06	-0.416874	6.95116	0.499562	1	DN3	SvsC Male	10821	CpG
chrM	10822	chrM-10822-10823	10823	5.11171e+06	7.42846e+06	-0.597598	6.87858	0.391215	1	DN3	MvsF Control	10823	CpT
chrM	10822	chrM-10822-10823	10823	6.83097e+06	7.50039e+06	0.0210986	6.87425	1	1	DN3	MvsF Stress	10823	CpT
chrM	10822	chrM-10822-10823	10823	5.11171e+06	6.83097e+06	-0.435052	6.88977	0.486852	1	DN3	SvsC Male	10823	CpT
chrM	10822	chrM-10822-10823	10823	7.42846e+06	7.50039e+06	0.154225	6.91084	1	1	DN3	SvsC Female	10823	CpT
chrM	10825	chrM-10825-10826	10826	5.11171e+06	6.87841e+06	-0.523897	6.84589	0.545908	1	DN3	MvsF Control	10826	CpA
chrM	10825	chrM-10825-10826	10826	5.11171e+06	6.83097e+06	-0.435052	6.88977	0.486852	1	DN3	SvsC Male	10826	CpA
chrM	10825	chrM-10825-10826	10826	6.83097e+06	6.95721e+06	0.13802	6.81028	0.892163	1	DN3	MvsF Stress	10826	CpA
chrM	10825	chrM-10825-10826	10826	6.87841e+06	6.95721e+06	0.182016	6.83447	0.925824	1	DN3	SvsC Female	10826	CpA
chrM	10827	chrM-10827-10828	10828	6.83097e+06	6.95721e+06	0.138012	6.81028	0.892167	1	DN3	MvsF Stress	10828	CpT
chrM	10827	chrM-10827-10828	10828	5.11171e+06	6.4536e+06	-0.424273	6.79262	0.615274	1	DN3	MvsF Control	10828	CpT
chrM	10827	chrM-10827-10828	10828	6.4536e+06	6.95721e+06	0.0771192	6.78908	1	1	DN3	SvsC Female	10828	CpT
chrM	10827	chrM-10827-10828	10828	5.11171e+06	6.83097e+06	-0.435052	6.88977	0.486852	1	DN3	SvsC Male	10828	CpT
chrM	10831	chrM-10831-10832	10832	6.44695e+06	6.73469e+06	0.104681	6.76348	1	1	DN3	MvsF Stress	10832	CpT
chrM	10831	chrM-10831-10832	10832	4.61121e+06	5.69717e+06	-0.44586	6.66126	0.682507	1	DN3	MvsF Control	10832	CpT
chrM	10831	chrM-10831-10832	10832	4.61121e+06	6.44695e+06	-0.559404	6.79248	0.361597	1	DN3	SvsC Male	10832	CpT
chrM	10831	chrM-10831-10832	10832	5.69717e+06	6.73469e+06	-0.0489225	6.70198	0.922249	1	DN3	SvsC Female	10832	CpT
chrM	10834	chrM-10834-10835	10835	4.08378e+06	6.10562e+06	-0.622522	6.63978	0.468243	1	DN3	MvsF Control	10835	CpT
chrM	10834	chrM-10834-10835	10835	4.08378e+06	6.44695e+06	-0.671397	6.75853	0.264933	1	DN3	SvsC Male	10835	CpT
chrM	10834	chrM-10834-10835	10835	6.44695e+06	6.19792e+06	0.207123	6.71547	0.883059	1	DN3	MvsF Stress	10835	CpT
chrM	10834	chrM-10834-10835	10835	6.10562e+06	6.19792e+06	0.10714	6.66854	1	1	DN3	SvsC Female	10835	CpT
chrM	10841	chrM-10841-10842	10842	4.08378e+06	5.96402e+06	-0.582554	6.61899	0.462442	1	DN3	MvsF Control	10842	CpT
chrM	10841	chrM-10841-10842	10842	6.13069e+06	5.87725e+06	0.223693	6.64271	0.760909	1	DN3	MvsF Stress	10842	CpT
chrM	10841	chrM-10841-10842	10842	5.96402e+06	5.87725e+06	0.149295	6.61481	1	1	DN3	SvsC Female	10842	CpT
chrM	10841	chrM-10841-10842	10842	4.08378e+06	6.13069e+06	-0.590605	6.72376	0.34493	1	DN3	SvsC Male	10842	CpT
chrM	10848	chrM-10848-10849	10849	3.75045e+06	5.04283e+06	-0.438344	6.57566	0.541257	1	DN3	SvsC Male	10849	CpT
chrM	10848	chrM-10848-10849	10849	3.75045e+06	5.68081e+06	-0.619573	6.54187	0.434624	1	DN3	MvsF Control	10849	CpT
chrM	10848	chrM-10848-10849	10849	5.04283e+06	5.60887e+06	-0.00395241	6.53471	1	1	DN3	MvsF Stress	10849	CpT
chrM	10848	chrM-10848-10849	10849	5.68081e+06	5.60887e+06	0.125212	6.55359	1	1	DN3	SvsC Female	10849	CpT
chrM	10852	chrM-10852-10853	10853	3.75045e+06	4.65881e+06	-0.33422	6.53612	0.67764	1	DN3	SvsC Male	10853	CpC
chrM	10852	chrM-10852-10853	10853	3.75045e+06	5.03493e+06	-0.44482	6.45646	0.738488	1	DN3	MvsF Control	10853	CpC
chrM	10852	chrM-10852-10853	10853	5.03493e+06	5.38635e+06	0.00214217	6.45779	1	1	DN3	SvsC Female	10853	CpC
chrM	10852	chrM-10852-10853	10853	4.65881e+06	5.38635e+06	-0.0517281	6.47819	1	1	DN3	MvsF Stress	10853	CpC
chrM	10853	chrM-10853-10854	10854	4.65881e+06	5.38635e+06	-0.0517281	6.47819	1	1	DN3	MvsF Stress	10854	CpC
chrM	10853	chrM-10853-10854	10854	3.75045e+06	5.03493e+06	-0.444821	6.45646	0.738487	1	DN3	MvsF Control	10854	CpC
chrM	10853	chrM-10853-10854	10854	5.03493e+06	5.38635e+06	0.00211691	6.45779	1	1	DN3	SvsC Female	10854	CpC
chrM	10853	chrM-10853-10854	10854	3.75045e+06	4.65881e+06	-0.33422	6.53612	0.67764	1	DN3	SvsC Male	10854	CpC
chrM	10854	chrM-10854-10855	10855	4.34255e+06	5.38635e+06	-0.16488	6.44877	0.867995	1	DN3	MvsF Stress	10855	CpA
chrM	10854	chrM-10854-10855	10855	3.75045e+06	4.34255e+06	-0.221992	6.49548	0.831812	1	DN3	SvsC Male	10855	CpA
chrM	10854	chrM-10854-10855	10855	5.03493e+06	5.38635e+06	0.0021127	6.45779	1	1	DN3	SvsC Female	10855	CpA
chrM	10854	chrM-10854-10855	10855	3.75045e+06	5.03493e+06	-0.444822	6.45646	0.738486	1	DN3	MvsF Control	10855	CpA
chrM	10861	chrM-10861-10862	10862	3.25647e+06	4.40454e+06	-0.333707	6.22764	0.711165	1	DN3	MvsF Stress	10862	CpC
chrM	10861	chrM-10861-10862	10862	3.75045e+06	3.25647e+06	0.179049	6.36619	1	1	DN3	SvsC Male	10862	CpC
chrM	10861	chrM-10861-10862	10862	3.75045e+06	4.78278e+06	-0.373935	6.42398	0.741748	1	DN3	MvsF Control	10862	CpC
chrM	10861	chrM-10861-10862	10862	4.78278e+06	4.40454e+06	0.209205	6.32041	0.888886	1	DN3	SvsC Female	10862	CpC
chrM	10862	chrM-10862-10863	10863	3.25647e+06	4.40454e+06	-0.333707	6.22764	0.711165	1	DN3	MvsF Stress	10863	CpC
chrM	10862	chrM-10862-10863	10863	4.78278e+06	4.40454e+06	0.209161	6.32041	0.888903	1	DN3	SvsC Female	10863	CpC
chrM	10862	chrM-10862-10863	10863	3.75045e+06	3.25647e+06	0.179049	6.36619	1	1	DN3	SvsC Male	10863	CpC
chrM	10862	chrM-10862-10863	10863	3.75045e+06	4.78278e+06	-0.373942	6.42398	0.741742	1	DN3	MvsF Control	10863	CpC
chrM	10863	chrM-10863-10864	10864	4.78278e+06	4.40454e+06	0.209116	6.32041	0.88892	1	DN3	SvsC Female	10864	CpC
chrM	10863	chrM-10863-10864	10864	3.5002e+06	4.78278e+06	-0.50497	6.39078	0.609463	1	DN3	MvsF Control	10864	CpC
chrM	10863	chrM-10863-10864	10864	3.5002e+06	3.25647e+06	0.0464584	6.3204	1	1	DN3	SvsC Male	10864	CpC
chrM	10863	chrM-10863-10864	10864	3.25647e+06	4.40454e+06	-0.333707	6.22764	0.711165	1	DN3	MvsF Stress	10864	CpC
chrM	10864	chrM-10864-10865	10865	4.64118e+06	4.40454e+06	0.156096	6.29819	1	1	DN3	SvsC Female	10865	CpA
chrM	10864	chrM-10864-10865	10865	3.24995e+06	3.25647e+06	-0.0995625	6.2731	1	1	DN3	SvsC Male	10865	CpA
chrM	10864	chrM-10864-10865	10865	3.24995e+06	4.64118e+06	-0.591785	6.33045	0.588502	1	DN3	MvsF Control	10865	CpA
chrM	10864	chrM-10864-10865	10865	3.25647e+06	4.40454e+06	-0.333707	6.22764	0.711165	1	DN3	MvsF Stress	10865	CpA
chrM	10868	chrM-10868-10869	10869	3.24995e+06	4.35797e+06	-0.465732	6.27584	0.708376	1	DN3	MvsF Control	10869	CpA
chrM	10868	chrM-10868-10869	10869	3.25647e+06	4.40454e+06	-0.333707	6.22764	0.711165	1	DN3	MvsF Stress	10869	CpA
chrM	10868	chrM-10868-10869	10869	3.24995e+06	3.25647e+06	-0.0995625	6.2731	1	1	DN3	SvsC Male	10869	CpA
chrM	10868	chrM-10868-10869	10869	4.35797e+06	4.40454e+06	0.0332394	6.25249	1	1	DN3	SvsC Female	10869	CpA
chrM	10870	chrM-10870-10871	10871	3.24995e+06	2.94021e+06	0.0634148	6.22419	1	1	DN3	SvsC Male	10871	CpA
chrM	10870	chrM-10870-10871	10871	3.24995e+06	4.35797e+06	-0.465742	6.27584	0.708367	1	DN3	MvsF Control	10871	CpA
chrM	10870	chrM-10870-10871	10871	4.35797e+06	3.32459e+06	0.402452	6.10574	0.498243	1	DN3	SvsC Female	10871	CpA
chrM	10870	chrM-10870-10871	10871	2.94021e+06	3.32459e+06	-0.135935	6.01135	1	1	DN3	MvsF Stress	10871	CpA
chrM	10878	chrM-10878-10879	10879	4.35797e+06	2.78782e+06	0.576074	6.03605	0.327217	1	DN3	SvsC Female	10879	CpT
chrM	10878	chrM-10878-10879	10879	2.9997e+06	2.23816e+06	0.296792	6.06666	0.792083	1	DN3	SvsC Male	10879	CpT
chrM	10878	chrM-10878-10879	10879	2.9997e+06	4.35797e+06	-0.626144	6.23864	0.565169	1	DN3	MvsF Control	10879	CpT
chrM	10878	chrM-10878-10879	10879	2.23816e+06	2.78782e+06	-0.339771	5.84367	1	1	DN3	MvsF Stress	10879	CpT
chrM	10882	chrM-10882-10883	10883	3.41417e+06	2.92522e+06	0.23181	5.95639	0.865305	1	DN3	SvsC Female	10883	CpA
chrM	10882	chrM-10882-10883	10883	2.9997e+06	2.23816e+06	0.296792	6.06666	0.792083	1	DN3	SvsC Male	10883	CpA
chrM	10882	chrM-10882-10883	10883	2.9997e+06	3.41417e+06	-0.376224	6.11931	1	1	DN3	MvsF Control	10883	CpA
chrM	10882	chrM-10882-10883	10883	2.23816e+06	2.92522e+06	-0.424327	5.88546	0.839857	1	DN3	MvsF Stress	10883	CpA
chrM	10884	chrM-10884-10885	10885	2.47227e+06	3.16203e+06	-0.468113	6.02307	0.665862	1	DN3	MvsF Control	10885	CpC
chrM	10884	chrM-10884-10885	10885	3.16203e+06	2.7027e+06	0.226464	5.88282	0.86132	1	DN3	SvsC Female	10885	CpC
chrM	10884	chrM-10884-10885	10885	1.85413e+06	2.7027e+06	-0.605817	5.7969	0.634812	1	DN3	MvsF Stress	10885	CpC
chrM	10884	chrM-10884-10885	10885	2.47227e+06	1.85413e+06	0.358923	5.95117	0.774414	1	DN3	SvsC Male	10885	CpC
chrM	10885	chrM-10885-10886	10886	1.85413e+06	2.7027e+06	-0.605903	5.7969	0.634734	1	DN3	MvsF Stress	10886	CpG
chrM	10885	chrM-10885-10886	10886	3.02043e+06	2.7027e+06	0.138383	5.8521	1	1	DN3	SvsC Female	10886	CpG
chrM	10885	chrM-10885-10886	10886	2.47227e+06	1.85413e+06	0.358923	5.95117	0.774414	1	DN3	SvsC Male	10886	CpG
chrM	10885	chrM-10885-10886	10886	2.47227e+06	3.02043e+06	-0.386462	5.9886	0.820906	1	DN3	MvsF Control	10886	CpG
chrM	10889	chrM-10889-10890	10890	3.02043e+06	2.7027e+06	0.138374	5.8521	1	1	DN3	SvsC Female	10890	CpG
chrM	10889	chrM-10889-10890	10890	2.47227e+06	1.47011e+06	0.656734	5.88976	0.548829	1	DN3	SvsC Male	10890	CpG
chrM	10889	chrM-10889-10890	10890	1.47011e+06	2.7027e+06	-0.916638	5.74996	0.454584	1	DN3	MvsF Stress	10890	CpG
chrM	10889	chrM-10889-10890	10890	2.47227e+06	3.02043e+06	-0.386399	5.9886	0.820927	1	DN3	MvsF Control	10890	CpG
chrM	10895	chrM-10895-10896	10896	1.94484e+06	700280	NA	NA	NA	NA	DN3	SvsC Male	10896	CpG
chrM	10895	chrM-10895-10896	10896	700280	2.48018e+06	-1.72903	5.60104	0.0969362	0.79318	DN3	MvsF Stress	10896	CpG
chrM	10895	chrM-10895-10896	10896	1.94484e+06	2.73722e+06	-0.403021	5.85592	0.805022	1	DN3	MvsF Control	10896	CpG
chrM	10895	chrM-10895-10896	10896	2.73722e+06	2.48018e+06	0.035343	5.74848	1	1	DN3	SvsC Female	10896	CpG
chrM	10904	chrM-10904-10905	10905	1.94484e+06	2.45401e+06	-0.152305	5.77531	1	1	DN3	MvsF Control	10905	CpC
chrM	10904	chrM-10904-10905	10905	2.45401e+06	2.34278e+06	-0.113097	5.64299	1	1	DN3	SvsC Female	10905	CpC
chrM	10904	chrM-10904-10905	10905	1.94484e+06	700280	NA	NA	NA	NA	DN3	SvsC Male	10905	CpC
chrM	10904	chrM-10904-10905	10905	700280	2.34278e+06	-1.63037	5.54986	0.148567	0.939809	DN3	MvsF Stress	10905	CpC
chrM	10905	chrM-10905-10906	10906	1.94484e+06	700280	NA	NA	NA	NA	DN3	SvsC Male	10906	CpC
chrM	10905	chrM-10905-10906	10906	1.94484e+06	2.45401e+06	-0.152305	5.77531	1	1	DN3	MvsF Control	10906	CpC
chrM	10905	chrM-10905-10906	10906	2.45401e+06	2.34278e+06	-0.113108	5.64299	1	1	DN3	SvsC Female	10906	CpC
chrM	10905	chrM-10905-10906	10906	700280	2.34278e+06	-1.6304	5.54986	0.148542	0.939809	DN3	MvsF Stress	10906	CpC
chrM	10906	chrM-10906-10907	10907	700280	2.34278e+06	-1.63041	5.54986	0.14853	0.939809	DN3	MvsF Stress	10907	CpA
chrM	10906	chrM-10906-10907	10907	1.94484e+06	700280	NA	NA	NA	NA	DN3	SvsC Male	10907	CpA
chrM	10906	chrM-10906-10907	10907	1.94484e+06	2.45401e+06	-0.152305	5.77531	1	1	DN3	MvsF Control	10907	CpA
chrM	10906	chrM-10906-10907	10907	2.45401e+06	2.34278e+06	-0.113119	5.64299	1	1	DN3	SvsC Female	10907	CpA
chrM	10908	chrM-10908-10909	10909	700280	2.34278e+06	-1.63041	5.54986	0.148536	0.939809	DN3	MvsF Stress	10909	CpT
chrM	10908	chrM-10908-10909	10909	2.31241e+06	2.34278e+06	-0.256255	5.60573	0.828821	1	DN3	SvsC Female	10909	CpT
chrM	10908	chrM-10908-10909	10909	1.27818e+06	700280	NA	NA	NA	NA	DN3	SvsC Male	10909	CpT
chrM	10908	chrM-10908-10909	10909	1.27818e+06	2.31241e+06	-0.569007	5.60875	0.562951	1	DN3	MvsF Control	10909	CpT
chrM	1091	chrM-1091-1092	1092	5.16786e+06	5.60134e+06	-0.11512	6.6989	1	1	Control-Region	MvsF Control	1092	CpT
chrM	1091	chrM-1091-1092	1092	5.16786e+06	3.96031e+06	0.424815	6.65157	0.557198	1	Control-Region	SvsC Male	1092	CpT
chrM	1091	chrM-1091-1092	1092	3.96031e+06	3.35045e+06	0.106055	6.22156	0.857171	1	Control-Region	MvsF Stress	1092	CpT
chrM	1091	chrM-1091-1092	1092	5.60134e+06	3.35045e+06	0.671318	6.3463	0.269222	1	Control-Region	SvsC Female	1092	CpT
chrM	10915	chrM-10915-10916	10916	1.02793e+06	316256	NA	NA	NA	NA	DN3	SvsC Male	10916	CpA
chrM	10915	chrM-10915-10916	10916	316256	2.06798e+06	-2.2445	5.38139	0.116264	0.860913	DN3	MvsF Stress	10916	CpA
chrM	10915	chrM-10915-10916	10916	1.02793e+06	1.33755e+06	NA	NA	NA	NA	DN3	MvsF Control	10916	CpA
chrM	10915	chrM-10915-10916	10916	1.33755e+06	2.06798e+06	-0.825723	5.3376	0.62089	1	DN3	SvsC Female	10916	CpA
chrM	10918	chrM-10918-10919	10919	1.02793e+06	316256	NA	NA	NA	NA	DN3	SvsC Male	10919	CpC
chrM	10918	chrM-10918-10919	10919	1.02793e+06	1.0854e+06	NA	NA	NA	NA	DN3	MvsF Control	10919	CpC
chrM	10918	chrM-10918-10919	10919	316256	2.06798e+06	-2.24451	5.38139	0.116236	0.860913	DN3	MvsF Stress	10919	CpC
chrM	10918	chrM-10918-10919	10919	1.0854e+06	2.06798e+06	-1.12738	5.28047	0.287472	1	DN3	SvsC Female	10919	CpC
chrM	10919	chrM-10919-10920	10920	1.02793e+06	1.0854e+06	NA	NA	NA	NA	DN3	MvsF Control	10920	CpC
chrM	10919	chrM-10919-10920	10920	316256	2.06798e+06	-2.24451	5.38139	0.11625	0.860913	DN3	MvsF Stress	10920	CpC
chrM	10919	chrM-10919-10920	10920	1.02793e+06	316256	NA	NA	NA	NA	DN3	SvsC Male	10920	CpC
chrM	10919	chrM-10919-10920	10920	1.0854e+06	2.06798e+06	-1.1274	5.28047	0.287423	1	DN3	SvsC Female	10920	CpC
chrM	10920	chrM-10920-10921	10921	316256	2.06798e+06	-2.24451	5.38139	0.116222	0.860913	DN3	MvsF Stress	10921	CpG
chrM	10920	chrM-10920-10921	10921	1.02793e+06	316256	NA	NA	NA	NA	DN3	SvsC Male	10921	CpG
chrM	10920	chrM-10920-10921	10921	1.02793e+06	1.0854e+06	NA	NA	NA	NA	DN3	MvsF Control	10921	CpG
chrM	10920	chrM-10920-10921	10921	1.0854e+06	2.06798e+06	-1.12736	5.28047	0.287519	1	DN3	SvsC Female	10921	CpG
chrM	10923	chrM-10923-10924	10924	1.0854e+06	1.57066e+06	-0.69392	5.11859	0.565896	1	DN3	SvsC Female	10924	CpT
chrM	10923	chrM-10923-10924	10924	316256	1.57066e+06	NA	NA	NA	NA	DN3	MvsF Stress	10924	CpT
chrM	10923	chrM-10923-10924	10924	1.02793e+06	316256	NA	NA	NA	NA	DN3	SvsC Male	10924	CpT
chrM	10923	chrM-10923-10924	10924	1.02793e+06	1.0854e+06	NA	NA	NA	NA	DN3	MvsF Control	10924	CpT
chrM	10925	chrM-10925-10926	10926	1.0854e+06	1.34814e+06	-0.51069	5.05466	0.758925	1	DN3	SvsC Female	10926	CpC
chrM	10925	chrM-10925-10926	10926	316256	1.34814e+06	NA	NA	NA	NA	DN3	MvsF Stress	10926	CpC
chrM	10925	chrM-10925-10926	10926	250250	316256	NA	NA	NA	NA	DN3	SvsC Male	10926	CpC
chrM	10925	chrM-10925-10926	10926	250250	1.0854e+06	NA	NA	NA	NA	DN3	MvsF Control	10926	CpC
chrM	10926	chrM-10926-10927	10927	250250	1.0854e+06	NA	NA	NA	NA	DN3	MvsF Control	10927	CpC
chrM	10926	chrM-10926-10927	10927	316256	1.34814e+06	NA	NA	NA	NA	DN3	MvsF Stress	10927	CpC
chrM	10926	chrM-10926-10927	10927	250250	316256	NA	NA	NA	NA	DN3	SvsC Male	10927	CpC
chrM	10926	chrM-10926-10927	10927	1.0854e+06	1.34814e+06	-0.510715	5.05466	0.758892	1	DN3	SvsC Female	10927	CpC
chrM	10927	chrM-10927-10928	10928	316256	1.34814e+06	NA	NA	NA	NA	DN3	MvsF Stress	10928	CpA
chrM	10927	chrM-10927-10928	10928	1.0854e+06	1.34814e+06	-0.510718	5.05466	0.758888	1	DN3	SvsC Female	10928	CpA
chrM	10927	chrM-10927-10928	10928	250250	316256	NA	NA	NA	NA	DN3	SvsC Male	10928	CpA
chrM	10927	chrM-10927-10928	10928	250250	1.0854e+06	NA	NA	NA	NA	DN3	MvsF Control	10928	CpA
chrM	10931	chrM-10931-10932	10932	316256	1.34814e+06	NA	NA	NA	NA	DN3	MvsF Stress	10932	CpT
chrM	10931	chrM-10931-10932	10932	1.0854e+06	1.34814e+06	-0.510741	5.05466	0.758859	1	DN3	SvsC Female	10932	CpT
chrM	10931	chrM-10931-10932	10932	250250	1.0854e+06	NA	NA	NA	NA	DN3	MvsF Control	10932	CpT
chrM	10931	chrM-10931-10932	10932	250250	316256	NA	NA	NA	NA	DN3	SvsC Male	10932	CpT
chrM	10933	chrM-10933-10934	10934	316256	988223	NA	NA	NA	NA	DN3	MvsF Stress	10934	CpA
chrM	10933	chrM-10933-10934	10934	250250	943801	NA	NA	NA	NA	DN3	MvsF Control	10934	CpA
chrM	10933	chrM-10933-10934	10934	943801	988223	NA	NA	NA	NA	DN3	SvsC Female	10934	CpA
chrM	10933	chrM-10933-10934	10934	250250	316256	NA	NA	NA	NA	DN3	SvsC Male	10934	CpA
chrM	10937	chrM-10937-10938	10938	250250	393746	NA	NA	NA	NA	DN3	MvsF Control	10938	CpC
chrM	10937	chrM-10937-10938	10938	250250	316256	NA	NA	NA	NA	DN3	SvsC Male	10938	CpC
chrM	10937	chrM-10937-10938	10938	393746	988223	NA	NA	NA	NA	DN3	SvsC Female	10938	CpC
chrM	10937	chrM-10937-10938	10938	316256	988223	NA	NA	NA	NA	DN3	MvsF Stress	10938	CpC
chrM	10938	chrM-10938-10939	10939	316256	988223	NA	NA	NA	NA	DN3	MvsF Stress	10939	CpG
chrM	10938	chrM-10938-10939	10939	141603	988223	NA	NA	NA	NA	DN3	SvsC Female	10939	CpG
chrM	10938	chrM-10938-10939	10939	250250	141603	NA	NA	NA	NA	DN3	MvsF Control	10939	CpG
chrM	10938	chrM-10938-10939	10939	250250	316256	NA	NA	NA	NA	DN3	SvsC Male	10939	CpG
chrM	10943	chrM-10943-10944	10944	316256	359919	NA	NA	NA	NA	DN3	MvsF Stress	10944	CpT
chrM	10943	chrM-10943-10944	10944	0	359919	NA	NA	NA	NA	DN3	SvsC Female	10944	CpT
chrM	10943	chrM-10943-10944	10944	0	316256	NA	NA	NA	NA	DN3	SvsC Male	10944	CpT
chrM	10943	chrM-10943-10944	10944	0	0	NA	NA	NA	NA	DN3	MvsF Control	10944	CpT
chrM	10946	chrM-10946-10947	10947	0	0	NA	NA	NA	NA	DN3	SvsC Male	10947	CpC
chrM	10946	chrM-10946-10947	10947	0	0	NA	NA	NA	NA	DN3	MvsF Control	10947	CpC
chrM	10946	chrM-10946-10947	10947	0	359919	NA	NA	NA	NA	DN3	SvsC Female	10947	CpC
chrM	10946	chrM-10946-10947	10947	0	359919	NA	NA	NA	NA	DN3	MvsF Stress	10947	CpC
chrM	10947	chrM-10947-10948	10948	0	0	NA	NA	NA	NA	DN3	SvsC Male	10948	CpT
chrM	10947	chrM-10947-10948	10948	0	359919	NA	NA	NA	NA	DN3	MvsF Stress	10948	CpT
chrM	10947	chrM-10947-10948	10948	0	359919	NA	NA	NA	NA	DN3	SvsC Female	10948	CpT
chrM	10947	chrM-10947-10948	10948	0	0	NA	NA	NA	NA	DN3	MvsF Control	10948	CpT
chrM	1095	chrM-1095-1096	1096	5.16786e+06	3.96031e+06	0.424815	6.65157	0.557198	1	Control-Region	SvsC Male	1096	CpA
chrM	1095	chrM-1095-1096	1096	3.96031e+06	3.21305e+06	0.160639	6.18886	0.704233	1	Control-Region	MvsF Stress	1096	CpA
chrM	1095	chrM-1095-1096	1096	5.16786e+06	5.45973e+06	-0.0705204	6.67905	1	1	Control-Region	MvsF Control	1096	CpA
chrM	1095	chrM-1095-1096	1096	5.45973e+06	3.21305e+06	0.691069	6.30314	0.231631	1	Control-Region	SvsC Female	1096	CpA
chrM	10954	chrM-10954-10955	10955	252143	896688	NA	NA	NA	NA	DN3	SvsC Female	10955	CpC
chrM	10954	chrM-10954-10955	10955	385802	896688	NA	NA	NA	NA	DN3	MvsF Stress	10955	CpC
chrM	10954	chrM-10954-10955	10955	1000000	252143	NA	NA	NA	NA	DN3	MvsF Control	10955	CpC
chrM	10954	chrM-10954-10955	10955	1000000	385802	NA	NA	NA	NA	DN3	SvsC Male	10955	CpC
chrM	10955	chrM-10955-10956	10956	252143	1.16507e+06	NA	NA	NA	NA	DN3	SvsC Female	10956	CpA
chrM	10955	chrM-10955-10956	10956	385802	1.16507e+06	NA	NA	NA	NA	DN3	MvsF Stress	10956	CpA
chrM	10955	chrM-10955-10956	10956	1000000	252143	NA	NA	NA	NA	DN3	MvsF Control	10956	CpA
chrM	10955	chrM-10955-10956	10956	1000000	385802	NA	NA	NA	NA	DN3	SvsC Male	10956	CpA
chrM	10958	chrM-10958-10959	10959	385802	1.30247e+06	NA	NA	NA	NA	DN3	MvsF Stress	10959	CpC
chrM	10958	chrM-10958-10959	10959	1000000	385802	NA	NA	NA	NA	DN3	SvsC Male	10959	CpC
chrM	10958	chrM-10958-10959	10959	1000000	252143	NA	NA	NA	NA	DN3	MvsF Control	10959	CpC
chrM	10958	chrM-10958-10959	10959	252143	1.30247e+06	NA	NA	NA	NA	DN3	SvsC Female	10959	CpC
chrM	10959	chrM-10959-10960	10960	252143	1.30247e+06	NA	NA	NA	NA	DN3	SvsC Female	10960	CpT
chrM	10959	chrM-10959-10960	10960	1000000	385802	NA	NA	NA	NA	DN3	SvsC Male	10960	CpT
chrM	10959	chrM-10959-10960	10960	385802	1.30247e+06	NA	NA	NA	NA	DN3	MvsF Stress	10960	CpT
chrM	10959	chrM-10959-10960	10960	1000000	252143	NA	NA	NA	NA	DN3	MvsF Control	10960	CpT
chrM	10964	chrM-10964-10965	10965	2.02793e+06	702058	NA	NA	NA	NA	DN3	SvsC Male	10965	CpC
chrM	10964	chrM-10964-10965	10965	787492	1.85207e+06	-0.993743	5.21321	0.417535	1	DN3	SvsC Female	10965	CpC
chrM	10964	chrM-10964-10965	10965	2.02793e+06	787492	1.08585	5.45038	0.19089	1	DN3	MvsF Control	10965	CpC
chrM	10964	chrM-10964-10965	10965	702058	1.85207e+06	-1.27022	5.38199	0.343807	1	DN3	MvsF Stress	10965	CpC
chrM	10965	chrM-10965-10966	10966	2.02793e+06	787492	1.08588	5.45038	0.190945	1	DN3	MvsF Control	10966	CpT
chrM	10965	chrM-10965-10966	10966	2.02793e+06	1.08608e+06	NA	NA	NA	NA	DN3	SvsC Male	10966	CpT
chrM	10965	chrM-10965-10966	10966	1.08608e+06	1.85207e+06	-0.740906	5.44202	0.548881	1	DN3	MvsF Stress	10966	CpT
chrM	10965	chrM-10965-10966	10966	787492	1.85207e+06	-0.993753	5.21321	0.417495	1	DN3	SvsC Female	10966	CpT
chrM	10973	chrM-10973-10974	10974	2.86176e+06	1.03964e+06	1.3402	5.69873	0.112167	1	DN3	MvsF Control	10974	CpG
chrM	10973	chrM-10973-10974	10974	2.86176e+06	1.47189e+06	1.00235	6.01004	0.387696	1	DN3	SvsC Male	10974	CpG
chrM	10973	chrM-10973-10974	10974	1.03964e+06	1.85207e+06	-0.679193	5.27248	0.616709	1	DN3	SvsC Female	10974	CpG
chrM	10973	chrM-10973-10974	10974	1.47189e+06	1.85207e+06	-0.354521	5.49958	1	1	DN3	MvsF Stress	10974	CpG
chrM	10976	chrM-10976-10977	10977	2.86176e+06	1.47189e+06	1.00235	6.01004	0.387696	1	DN3	SvsC Male	10977	CpC
chrM	10976	chrM-10976-10977	10977	1.03964e+06	1.98947e+06	-0.799757	5.31996	0.475134	1	DN3	SvsC Female	10977	CpC
chrM	10976	chrM-10976-10977	10977	1.47189e+06	1.98947e+06	-0.485819	5.55273	0.790562	1	DN3	MvsF Stress	10977	CpC
chrM	10976	chrM-10976-10977	10977	2.86176e+06	1.03964e+06	1.3402	5.69873	0.112166	1	DN3	MvsF Control	10977	CpC
chrM	10977	chrM-10977-10978	10978	2.86176e+06	1.47189e+06	1.00235	6.01004	0.387696	1	DN3	SvsC Male	10978	CpT
chrM	10977	chrM-10977-10978	10978	1.47189e+06	2.12687e+06	-0.60303	5.6039	0.791919	1	DN3	MvsF Stress	10978	CpT
chrM	10977	chrM-10977-10978	10978	1.03964e+06	2.12687e+06	-0.906303	5.36571	0.368592	1	DN3	SvsC Female	10978	CpT
chrM	10977	chrM-10977-10978	10978	2.86176e+06	1.03964e+06	1.3402	5.69873	0.112164	1	DN3	MvsF Control	10978	CpT
chrM	10985	chrM-10985-10986	10986	3.19509e+06	1.85769e+06	0.849842	6.12107	0.427458	1	DN3	SvsC Male	10986	CpG
chrM	10985	chrM-10985-10986	10986	1.85769e+06	1.98947e+06	-0.179441	5.60617	1	1	DN3	MvsF Stress	10986	CpG
chrM	10985	chrM-10985-10986	10986	3.19509e+06	1.84183e+06	1.0098	5.87346	0.37209	1	DN3	MvsF Control	10986	CpG
chrM	10985	chrM-10985-10986	10986	1.84183e+06	1.98947e+06	-0.313224	5.43658	1	1	DN3	SvsC Female	10986	CpG
chrM	10987	chrM-10987-10988	10988	3.19509e+06	1.85769e+06	0.849842	6.12107	0.427458	1	DN3	SvsC Male	10988	CpC
chrM	10987	chrM-10987-10988	10988	1.84183e+06	2.21199e+06	-0.474012	5.48615	0.82214	1	DN3	SvsC Female	10988	CpC
chrM	10987	chrM-10987-10988	10988	3.19509e+06	1.84183e+06	1.0098	5.87346	0.372093	1	DN3	MvsF Control	10988	CpC
chrM	10987	chrM-10987-10988	10988	1.85769e+06	2.21199e+06	-0.301728	5.65676	1	1	DN3	MvsF Stress	10988	CpC
chrM	10988	chrM-10988-10989	10989	1.84183e+06	2.21199e+06	-0.474046	5.48615	0.82213	1	DN3	SvsC Female	10989	CpC
chrM	10988	chrM-10988-10989	10989	3.19509e+06	1.84183e+06	1.0098	5.87346	0.372096	1	DN3	MvsF Control	10989	CpC
chrM	10988	chrM-10988-10989	10989	3.19509e+06	1.85769e+06	0.849842	6.12107	0.427458	1	DN3	SvsC Male	10989	CpC
chrM	10988	chrM-10988-10989	10989	1.85769e+06	2.21199e+06	-0.301728	5.65676	1	1	DN3	MvsF Stress	10989	CpC
chrM	10989	chrM-10989-10990	10990	1.98344e+06	2.21199e+06	-0.308863	5.52707	0.817166	1	DN3	SvsC Female	10990	CpT
chrM	10989	chrM-10989-10990	10990	3.19509e+06	2.24171e+06	0.603256	6.17355	0.608854	1	DN3	SvsC Male	10990	CpT
chrM	10989	chrM-10989-10990	10990	3.19509e+06	1.98344e+06	0.84466	5.91206	0.361808	1	DN3	MvsF Control	10990	CpT
chrM	10989	chrM-10989-10990	10990	2.24171e+06	2.21199e+06	-0.0504512	5.70681	1	1	DN3	MvsF Stress	10990	CpT
chrM	10992	chrM-10992-10993	10993	2.12504e+06	2.61778e+06	-0.363602	5.6515	0.668492	1	DN3	SvsC Female	10993	CpT
chrM	10992	chrM-10992-10993	10993	3.19509e+06	2.24171e+06	0.603274	6.17355	0.608805	1	DN3	SvsC Male	10993	CpT
chrM	10992	chrM-10992-10993	10993	3.19509e+06	2.12504e+06	0.69426	5.94937	0.499852	1	DN3	MvsF Control	10993	CpT
chrM	10992	chrM-10992-10993	10993	2.24171e+06	2.61778e+06	-0.264676	5.79903	0.814568	1	DN3	MvsF Stress	10993	CpT
chrM	10995	chrM-10995-10996	10996	3.44534e+06	2.24171e+06	0.736419	6.22416	0.454499	1	DN3	SvsC Male	10996	CpT
chrM	10995	chrM-10995-10996	10996	2.24171e+06	2.61778e+06	-0.264676	5.79903	0.814568	1	DN3	MvsF Stress	10996	CpT
chrM	10995	chrM-10995-10996	10996	2.67509e+06	2.61778e+06	-0.214416	5.70408	1	1	DN3	SvsC Female	10996	CpT
chrM	10995	chrM-10995-10996	10996	3.44534e+06	2.67509e+06	0.677719	6.05065	0.515182	1	DN3	MvsF Control	10996	CpT
chrM	10998	chrM-10998-10999	10999	2.92724e+06	2.88616e+06	-0.163155	5.79059	1	1	DN3	SvsC Female	10999	CpC
chrM	10998	chrM-10998-10999	10999	3.44534e+06	2.24171e+06	0.736419	6.22416	0.454499	1	DN3	SvsC Male	10999	CpC
chrM	10998	chrM-10998-10999	10999	2.24171e+06	2.88616e+06	-0.360954	5.84382	0.64768	1	DN3	MvsF Stress	10999	CpC
chrM	10998	chrM-10998-10999	10999	3.44534e+06	2.92724e+06	0.537217	6.0937	0.676751	1	DN3	MvsF Control	10999	CpC
chrM	10999	chrM-10999-11000	11000	2.92724e+06	2.88616e+06	-0.163185	5.79059	1	1	DN3	SvsC Female	11000	CpC
chrM	10999	chrM-10999-11000	11000	3.44534e+06	2.62751e+06	0.523583	6.27308	0.632203	1	DN3	SvsC Male	11000	CpC
chrM	10999	chrM-10999-11000	11000	2.62751e+06	2.88616e+06	-0.147025	5.88785	1	1	DN3	MvsF Stress	11000	CpC
chrM	10999	chrM-10999-11000	11000	3.44534e+06	2.92724e+06	0.537177	6.0937	0.676777	1	DN3	MvsF Control	11000	CpC
chrM	110	chrM-110-111	111	500500	1.88925e+06	-1.65793	5.54045	0.239375	1	Control-Region	MvsF Control	111	CpC
chrM	110	chrM-110-111	111	2.23816e+06	1.97023e+06	0.381855	5.5098	1	1	Control-Region	MvsF Stress	111	CpC
chrM	110	chrM-110-111	111	1.88925e+06	1.97023e+06	0.3542	5.48159	1	1	Control-Region	SvsC Female	111	CpC
chrM	110	chrM-110-111	111	500500	2.23816e+06	NA	NA	NA	NA	Control-Region	SvsC Male	111	CpC
chrM	11000	chrM-11000-11001	11001	3.97277e+06	2.62751e+06	0.647212	6.32039	0.480683	1	DN3	SvsC Male	11001	CpC
chrM	11000	chrM-11000-11001	11001	3.97277e+06	2.92724e+06	0.679883	6.14735	0.524663	1	DN3	MvsF Control	11001	CpC
chrM	11000	chrM-11000-11001	11001	2.92724e+06	2.88616e+06	-0.163215	5.79059	1	1	DN3	SvsC Female	11001	CpC
chrM	11000	chrM-11000-11001	11001	2.62751e+06	2.88616e+06	-0.147025	5.88785	1	1	DN3	MvsF Stress	11001	CpC
chrM	11001	chrM-11001-11002	11002	3.01332e+06	3.15455e+06	-0.0509356	5.97166	1	1	DN3	MvsF Stress	11002	CpT
chrM	11001	chrM-11001-11002	11002	2.92724e+06	3.15455e+06	-0.24755	5.83232	0.857439	1	DN3	SvsC Female	11002	CpT
chrM	11001	chrM-11001-11002	11002	4.22302e+06	2.92724e+06	0.792427	6.18774	0.406284	1	DN3	MvsF Control	11002	CpT
chrM	11001	chrM-11001-11002	11002	4.22302e+06	3.01332e+06	0.57358	6.41058	0.508021	1	DN3	SvsC Male	11002	CpT
chrM	11004	chrM-11004-11005	11005	4.22302e+06	3.39734e+06	0.410282	6.45366	0.667176	1	DN3	SvsC Male	11005	CpC
chrM	11004	chrM-11004-11005	11005	4.22302e+06	2.92724e+06	0.792427	6.18774	0.406284	1	DN3	MvsF Control	11005	CpC
chrM	11004	chrM-11004-11005	11005	2.92724e+06	3.42293e+06	-0.331955	5.873	0.732429	1	DN3	SvsC Female	11005	CpC
chrM	11004	chrM-11004-11005	11005	3.39734e+06	3.42293e+06	0.0240986	6.05117	1	1	DN3	MvsF Stress	11005	CpC
chrM	11005	chrM-11005-11006	11006	4.22302e+06	2.92724e+06	0.792427	6.18774	0.406284	1	DN3	MvsF Control	11006	CpA
chrM	11005	chrM-11005-11006	11006	2.92724e+06	3.69132e+06	-0.413862	5.9127	0.627614	1	DN3	SvsC Female	11006	CpA
chrM	11005	chrM-11005-11006	11006	4.22302e+06	3.39734e+06	0.410282	6.45366	0.667176	1	DN3	SvsC Male	11006	CpA
chrM	11005	chrM-11005-11006	11006	3.39734e+06	3.69132e+06	-0.0661082	6.08903	1	1	DN3	MvsF Stress	11006	CpA
chrM	11011	chrM-11011-11012	11012	2.92724e+06	4.13635e+06	-0.579159	5.98472	0.406915	1	DN3	SvsC Female	11012	CpC
chrM	11011	chrM-11011-11012	11012	4.22302e+06	3.78314e+06	0.263637	6.49548	0.833763	1	DN3	SvsC Male	11012	CpC
chrM	11011	chrM-11011-11012	11012	4.22302e+06	2.92724e+06	0.792427	6.18774	0.406284	1	DN3	MvsF Control	11012	CpC
chrM	11011	chrM-11011-11012	11012	3.78314e+06	4.13635e+06	-0.0681209	6.1968	1	1	DN3	MvsF Stress	11012	CpC
chrM	11012	chrM-11012-11013	11013	4.22302e+06	2.92724e+06	0.792427	6.18774	0.406284	1	DN3	MvsF Control	11013	CpA
chrM	11012	chrM-11012-11013	11013	2.92724e+06	4.40474e+06	-0.650453	6.02174	0.34588	1	DN3	SvsC Female	11013	CpA
chrM	11012	chrM-11012-11013	11013	4.22302e+06	3.78314e+06	0.263637	6.49548	0.833763	1	DN3	SvsC Male	11013	CpA
chrM	11012	chrM-11012-11013	11013	3.78314e+06	4.40474e+06	-0.148493	6.23112	0.875284	1	DN3	MvsF Stress	11013	CpA
chrM	11015	chrM-11015-11016	11016	3.78314e+06	4.67954e+06	-0.261825	6.29417	0.753358	1	DN3	MvsF Stress	11016	CpC
chrM	11015	chrM-11015-11016	11016	4.22302e+06	3.78314e+06	0.263637	6.49548	0.833763	1	DN3	SvsC Male	11016	CpC
chrM	11015	chrM-11015-11016	11016	2.92724e+06	4.67954e+06	-0.769356	6.07669	0.272545	1	DN3	SvsC Female	11016	CpC
chrM	11015	chrM-11015-11016	11016	4.22302e+06	2.92724e+06	0.792427	6.18774	0.406284	1	DN3	MvsF Control	11016	CpC
chrM	11016	chrM-11016-11017	11017	2.92724e+06	4.67954e+06	-0.769358	6.07669	0.27254	1	DN3	SvsC Female	11017	CpA
chrM	11016	chrM-11016-11017	11017	4.22302e+06	3.78314e+06	0.263637	6.49548	0.833763	1	DN3	SvsC Male	11017	CpA
chrM	11016	chrM-11016-11017	11017	4.22302e+06	2.92724e+06	0.792427	6.18774	0.406284	1	DN3	MvsF Control	11017	CpA
chrM	11016	chrM-11016-11017	11017	3.78314e+06	4.67954e+06	-0.261823	6.29417	0.753351	1	DN3	MvsF Stress	11017	CpA
chrM	11019	chrM-11019-11020	11020	4.22302e+06	3.06884e+06	0.67191	6.21792	0.406284	1	DN3	MvsF Control	11020	CpT
chrM	11019	chrM-11019-11020	11020	3.06884e+06	4.67954e+06	-0.657751	6.10327	0.348295	1	DN3	SvsC Female	11020	CpT
chrM	11019	chrM-11019-11020	11020	4.16895e+06	4.67954e+06	-0.130613	6.32682	0.881392	1	DN3	MvsF Stress	11020	CpT
chrM	11019	chrM-11019-11020	11020	4.22302e+06	4.16895e+06	0.130493	6.53613	1	1	DN3	SvsC Male	11020	CpT
chrM	11023	chrM-11023-11024	11024	4.22302e+06	4.16895e+06	0.130493	6.53613	1	1	DN3	SvsC Male	11024	CpA
chrM	11023	chrM-11023-11024	11024	4.16895e+06	4.67954e+06	-0.130609	6.32682	0.881385	1	DN3	MvsF Stress	11024	CpA
chrM	11023	chrM-11023-11024	11024	3.21044e+06	4.67954e+06	-0.552938	6.12929	0.438219	1	DN3	SvsC Female	11024	CpA
chrM	11023	chrM-11023-11024	11024	4.22302e+06	3.21044e+06	0.560732	6.24729	0.542525	1	DN3	MvsF Control	11024	CpA
chrM	11025	chrM-11025-11026	11026	4.22302e+06	4.16895e+06	0.130493	6.53613	1	1	DN3	SvsC Male	11026	CpA
chrM	11025	chrM-11025-11026	11026	4.22302e+06	3.21044e+06	0.560732	6.24729	0.542525	1	DN3	MvsF Control	11026	CpA
chrM	11025	chrM-11025-11026	11026	4.16895e+06	4.67954e+06	-0.130604	6.32682	0.881378	1	DN3	MvsF Stress	11026	CpA
chrM	11025	chrM-11025-11026	11026	3.21044e+06	4.67954e+06	-0.552937	6.12929	0.438252	1	DN3	SvsC Female	11026	CpA
chrM	11027	chrM-11027-11028	11028	4.22302e+06	4.937e+06	-0.104068	6.61414	0.847137	1	DN3	SvsC Male	11028	CpC
chrM	11027	chrM-11027-11028	11028	4.937e+06	4.90206e+06	0.0487546	6.42011	1	1	DN3	MvsF Stress	11028	CpC
chrM	11027	chrM-11027-11028	11028	3.71473e+06	4.90206e+06	-0.403033	6.22523	0.565216	1	DN3	SvsC Female	11028	CpC
chrM	11027	chrM-11027-11028	11028	4.22302e+06	3.71473e+06	0.345319	6.32123	0.704249	1	DN3	MvsF Control	11028	CpC
chrM	11028	chrM-11028-11029	11029	4.47327e+06	4.937e+06	-0.00107396	6.6516	1	1	DN3	SvsC Male	11029	CpC
chrM	11028	chrM-11028-11029	11029	3.71473e+06	5.03946e+06	-0.455863	6.24897	0.478829	1	DN3	SvsC Female	11029	CpC
chrM	11028	chrM-11028-11029	11029	4.937e+06	5.03946e+06	-0.00295566	6.448	1	1	DN3	MvsF Stress	11029	CpC
chrM	11028	chrM-11028-11029	11029	4.47327e+06	3.71473e+06	0.446601	6.35671	0.577333	1	DN3	MvsF Control	11029	CpC
chrM	11029	chrM-11029-11030	11030	3.71473e+06	5.03946e+06	-0.455857	6.24897	0.478856	1	DN3	SvsC Female	11030	CpT
chrM	11029	chrM-11029-11030	11030	4.47327e+06	4.937e+06	-0.00107396	6.6516	1	1	DN3	SvsC Male	11030	CpT
chrM	11029	chrM-11029-11030	11030	4.937e+06	5.03946e+06	-0.0029527	6.448	1	1	DN3	MvsF Stress	11030	CpT
chrM	11029	chrM-11029-11030	11030	4.47327e+06	3.71473e+06	0.446569	6.35671	0.577369	1	DN3	MvsF Control	11030	CpT
chrM	11038	chrM-11038-11039	11039	4.47327e+06	6.0213e+06	-0.293484	6.75853	0.590637	1	DN3	SvsC Male	11039	CpC
chrM	11038	chrM-11038-11039	11039	4.47327e+06	4.64383e+06	0.0406655	6.49786	1	1	DN3	MvsF Control	11039	CpC
chrM	11038	chrM-11038-11039	11039	4.64383e+06	5.03946e+06	-0.062652	6.37573	1	1	DN3	SvsC Female	11039	CpC
chrM	11038	chrM-11038-11039	11039	6.0213e+06	5.03946e+06	0.294509	6.5351	0.678612	1	DN3	MvsF Stress	11039	CpC
chrM	11039	chrM-11039-11040	11040	5.03757e+06	5.26198e+06	0.00784803	6.45037	1	1	DN3	SvsC Female	11040	CpC
chrM	11039	chrM-11039-11040	11040	4.47327e+06	6.0213e+06	-0.293484	6.75853	0.590637	1	DN3	SvsC Male	11040	CpC
chrM	11039	chrM-11039-11040	11040	4.47327e+06	5.03757e+06	-0.0934724	6.55159	1	1	DN3	MvsF Control	11040	CpC
chrM	11039	chrM-11039-11040	11040	6.0213e+06	5.26198e+06	0.237071	6.56201	0.782421	1	DN3	MvsF Stress	11040	CpC
chrM	11040	chrM-11040-11041	11041	5.03757e+06	5.26198e+06	0.00785094	6.45037	1	1	DN3	SvsC Female	11041	CpT
chrM	11040	chrM-11040-11041	11041	4.47327e+06	6.0213e+06	-0.293484	6.75853	0.590637	1	DN3	SvsC Male	11041	CpT
chrM	11040	chrM-11040-11041	11041	4.47327e+06	5.03757e+06	-0.093471	6.55159	1	1	DN3	MvsF Control	11041	CpT
chrM	11040	chrM-11040-11041	11041	6.0213e+06	5.26198e+06	0.23707	6.56201	0.782427	1	DN3	MvsF Stress	11041	CpT
chrM	11044	chrM-11044-11045	11045	5.72923e+06	5.26198e+06	0.143593	6.50394	0.819605	1	DN3	SvsC Female	11045	CpT
chrM	11044	chrM-11044-11045	11045	4.72352e+06	5.72923e+06	-0.135816	6.64133	0.884109	1	DN3	MvsF Control	11045	CpT
chrM	11044	chrM-11044-11045	11045	6.0213e+06	5.26198e+06	0.237067	6.56201	0.782444	1	DN3	MvsF Stress	11045	CpT
chrM	11044	chrM-11044-11045	11045	4.72352e+06	6.0213e+06	-0.197471	6.79247	0.724499	1	DN3	SvsC Male	11045	CpT
chrM	11050	chrM-11050-11051	11051	5.5012e+06	6.92517e+06	-0.190228	6.81431	0.797769	1	DN3	MvsF Control	11051	CpC
chrM	11050	chrM-11050-11051	11051	6.92517e+06	5.93615e+06	0.221502	6.67265	0.765644	1	DN3	SvsC Female	11051	CpC
chrM	11050	chrM-11050-11051	11051	5.5012e+06	7.35409e+06	-0.331425	6.98091	0.617721	1	DN3	SvsC Male	11051	CpC
chrM	11050	chrM-11050-11051	11051	7.35409e+06	5.93615e+06	0.398189	6.74092	0.502134	1	DN3	MvsF Stress	11051	CpC
chrM	11051	chrM-11051-11052	11052	5.5012e+06	7.35409e+06	-0.331425	6.98091	0.617721	1	DN3	SvsC Male	11052	CpA
chrM	11051	chrM-11051-11052	11052	6.92517e+06	5.93615e+06	0.221501	6.67265	0.765635	1	DN3	SvsC Female	11052	CpA
chrM	11051	chrM-11051-11052	11052	5.5012e+06	6.92517e+06	-0.190249	6.81431	0.797793	1	DN3	MvsF Control	11052	CpA
chrM	11051	chrM-11051-11052	11052	7.35409e+06	5.93615e+06	0.398164	6.74092	0.50225	1	DN3	MvsF Stress	11052	CpA
chrM	11053	chrM-11053-11054	11054	5.5012e+06	7.06678e+06	-0.231077	6.8324	0.796574	1	DN3	MvsF Control	11054	CpC
chrM	11053	chrM-11053-11054	11054	7.06678e+06	5.93615e+06	0.261307	6.68966	0.691878	1	DN3	SvsC Female	11054	CpC
chrM	11053	chrM-11053-11054	11054	5.5012e+06	7.35409e+06	-0.331425	6.98091	0.617721	1	DN3	SvsC Male	11054	CpC
chrM	11053	chrM-11053-11054	11054	7.35409e+06	5.93615e+06	0.398176	6.74092	0.502192	1	DN3	MvsF Stress	11054	CpC
chrM	11054	chrM-11054-11055	11055	5.5012e+06	7.35409e+06	-0.331425	6.98091	0.617721	1	DN3	SvsC Male	11055	CpA
chrM	11054	chrM-11054-11055	11055	5.5012e+06	7.31892e+06	-0.2844	6.85703	0.706016	1	DN3	MvsF Control	11055	CpA
chrM	11054	chrM-11054-11055	11055	7.31892e+06	5.93615e+06	0.314544	6.7129	0.62936	1	DN3	SvsC Female	11055	CpA
chrM	11054	chrM-11054-11055	11055	7.35409e+06	5.93615e+06	0.398152	6.74092	0.502308	1	DN3	MvsF Stress	11055	CpA
chrM	11056	chrM-11056-11057	11057	5.5012e+06	7.71267e+06	-0.371539	6.89832	0.540375	1	DN3	MvsF Control	11057	CpT
chrM	11056	chrM-11056-11057	11057	7.35409e+06	5.71363e+06	0.447309	6.71714	0.426859	1	DN3	MvsF Stress	11057	CpT
chrM	11056	chrM-11056-11057	11057	5.5012e+06	7.35409e+06	-0.331425	6.98091	0.617721	1	DN3	SvsC Male	11057	CpT
chrM	11056	chrM-11056-11057	11057	7.71267e+06	5.71363e+06	0.454679	6.73106	0.453554	1	DN3	SvsC Female	11057	CpT
chrM	11060	chrM-11060-11061	11061	5.75145e+06	7.35409e+06	-0.250755	7.01005	0.617721	1	DN3	SvsC Male	11061	CpA
chrM	11060	chrM-11060-11061	11061	7.35409e+06	5.98201e+06	0.391159	6.74134	0.525597	1	DN3	MvsF Stress	11061	CpA
chrM	11060	chrM-11060-11061	11061	5.75145e+06	7.71267e+06	-0.296529	6.92172	0.712973	1	DN3	MvsF Control	11061	CpA
chrM	11060	chrM-11060-11061	11061	7.71267e+06	5.98201e+06	0.396124	6.75389	0.522726	1	DN3	SvsC Female	11061	CpA
chrM	11063	chrM-11063-11064	11064	6.08478e+06	7.35409e+06	-0.174357	7.03862	0.742831	1	DN3	SvsC Male	11064	CpG
chrM	11063	chrM-11063-11064	11064	8.10641e+06	5.70721e+06	0.560763	6.76028	0.374464	1	DN3	SvsC Female	11064	CpG
chrM	11063	chrM-11063-11064	11064	7.35409e+06	5.70721e+06	0.481146	6.69574	0.450401	1	DN3	MvsF Stress	11064	CpG
chrM	11063	chrM-11063-11064	11064	6.08478e+06	8.10641e+06	-0.29705	6.98734	0.630078	1	DN3	MvsF Control	11064	CpG
chrM	11065	chrM-11065-11066	11066	8.38962e+06	5.84461e+06	0.583553	6.80747	0.368515	1	DN3	SvsC Female	11066	CpC
chrM	11065	chrM-11065-11066	11066	6.08478e+06	7.03784e+06	-0.101704	7.01005	0.86794	1	DN3	SvsC Male	11066	CpC
chrM	11065	chrM-11065-11066	11066	7.03784e+06	5.84461e+06	0.360058	6.69366	0.622875	1	DN3	MvsF Stress	11066	CpC
chrM	11065	chrM-11065-11066	11066	6.08478e+06	8.38962e+06	-0.363244	7.01844	0.542503	1	DN3	MvsF Control	11066	CpC
chrM	11066	chrM-11066-11067	11067	6.08478e+06	7.99587e+06	-0.28519	6.98095	0.623952	1	DN3	MvsF Control	11067	CpC
chrM	11066	chrM-11066-11067	11067	6.08478e+06	7.03784e+06	-0.101704	7.01005	0.86794	1	DN3	SvsC Male	11067	CpC
chrM	11066	chrM-11066-11067	11067	7.99587e+06	5.98201e+06	0.464615	6.78566	0.458771	1	DN3	SvsC Female	11067	CpC
chrM	11066	chrM-11066-11067	11067	7.03784e+06	5.98201e+06	0.316299	6.71666	0.618883	1	DN3	MvsF Stress	11067	CpC
chrM	11067	chrM-11067-11068	11068	7.03784e+06	5.98201e+06	0.31629	6.71666	0.618924	1	DN3	MvsF Stress	11068	CpT
chrM	11067	chrM-11067-11068	11068	6.33503e+06	7.03784e+06	-0.0291499	7.03861	1	1	DN3	SvsC Male	11068	CpT
chrM	11067	chrM-11067-11068	11068	7.99587e+06	5.98201e+06	0.464626	6.78566	0.458699	1	DN3	SvsC Female	11068	CpT
chrM	11067	chrM-11067-11068	11068	6.33503e+06	7.99587e+06	-0.216724	7.00296	0.71543	1	DN3	MvsF Control	11068	CpT
chrM	11069	chrM-11069-11070	11070	6.33503e+06	7.03784e+06	-0.0291499	7.03861	1	1	DN3	SvsC Male	11070	CpC
chrM	11069	chrM-11069-11070	11070	7.03784e+06	5.98201e+06	0.316295	6.71666	0.618903	1	DN3	MvsF Stress	11070	CpC
chrM	11069	chrM-11069-11070	11070	6.33503e+06	7.99587e+06	-0.216741	7.00296	0.715466	1	DN3	MvsF Control	11070	CpC
chrM	11069	chrM-11069-11070	11070	7.99587e+06	5.98201e+06	0.464622	6.78566	0.458724	1	DN3	SvsC Female	11070	CpC
chrM	11070	chrM-11070-11071	11071	6.33503e+06	7.03784e+06	-0.0291499	7.03861	1	1	DN3	SvsC Male	11071	CpT
chrM	11070	chrM-11070-11071	11071	7.99587e+06	5.98201e+06	0.464632	6.78566	0.458658	1	DN3	SvsC Female	11071	CpT
chrM	11070	chrM-11070-11071	11071	7.03784e+06	5.98201e+06	0.316296	6.71666	0.618899	1	DN3	MvsF Stress	11071	CpT
chrM	11070	chrM-11070-11071	11071	6.33503e+06	7.99587e+06	-0.216721	7.00296	0.715422	1	DN3	MvsF Control	11071	CpT
chrM	11072	chrM-11072-11073	11073	6.66836e+06	7.80766e+06	-0.101892	7.12108	0.75523	1	DN3	SvsC Male	11073	CpA
chrM	11072	chrM-11072-11073	11073	6.66836e+06	8.13748e+06	-0.178196	7.04374	0.804936	1	DN3	MvsF Control	11073	CpA
chrM	11072	chrM-11072-11073	11073	7.80766e+06	5.98201e+06	0.45865	6.76595	0.411607	1	DN3	MvsF Stress	11073	CpA
chrM	11072	chrM-11072-11073	11073	8.13748e+06	5.98201e+06	0.497732	6.80123	0.40596	1	DN3	SvsC Female	11073	CpA
chrM	11074	chrM-11074-11075	11075	7.80766e+06	5.98201e+06	0.458659	6.76595	0.411541	1	DN3	MvsF Stress	11075	CpA
chrM	11074	chrM-11074-11075	11075	6.66836e+06	7.80766e+06	-0.101892	7.12108	0.75523	1	DN3	SvsC Male	11075	CpA
chrM	11074	chrM-11074-11075	11075	6.66836e+06	8.42068e+06	-0.246416	7.07341	0.709598	1	DN3	MvsF Control	11075	CpA
chrM	11074	chrM-11074-11075	11075	8.42068e+06	5.98201e+06	0.562196	6.83179	0.352839	1	DN3	SvsC Female	11075	CpA
chrM	11082	chrM-11082-11083	11083	8.42068e+06	5.85103e+06	0.578646	6.82543	0.342832	1	DN3	SvsC Female	11083	CpT
chrM	11082	chrM-11082-11083	11083	6.66836e+06	8.89375e+06	-0.291482	7.19909	0.451383	1	DN3	SvsC Male	11083	CpT
chrM	11082	chrM-11082-11083	11083	8.89375e+06	5.85103e+06	0.661663	6.83533	0.178236	0.972139	DN3	MvsF Stress	11083	CpT
chrM	11082	chrM-11082-11083	11083	6.66836e+06	8.42068e+06	-0.246418	7.07341	0.70961	1	DN3	MvsF Control	11083	CpT
chrM	11084	chrM-11084-11085	11085	9.72717e+06	5.98843e+06	0.714523	6.92896	0.136538	1	DN3	SvsC Female	11085	CpA
chrM	11084	chrM-11084-11085	11085	8.89375e+06	5.98843e+06	0.617168	6.85612	0.223135	1	DN3	MvsF Stress	11085	CpA
chrM	11084	chrM-11084-11085	11085	6.66836e+06	9.72717e+06	-0.41177	7.1622	0.409693	1	DN3	MvsF Control	11085	CpA
chrM	11084	chrM-11084-11085	11085	6.66836e+06	8.89375e+06	-0.291482	7.19909	0.451383	1	DN3	SvsC Male	11085	CpA
chrM	11087	chrM-11087-11088	11088	8.50794e+06	6.12583e+06	0.51342	6.85399	0.329756	1	DN3	MvsF Stress	11088	CpT
chrM	11087	chrM-11087-11088	11088	6.66836e+06	8.50794e+06	-0.231012	7.17355	0.542386	1	DN3	SvsC Male	11088	CpT
chrM	11087	chrM-11087-11088	11088	6.66836e+06	1.0152e+07	-0.49702	7.20244	0.286883	1	DN3	MvsF Control	11088	CpT
chrM	11087	chrM-11087-11088	11088	1.0152e+07	6.12583e+06	0.755329	6.98385	0.115041	1	DN3	SvsC Female	11088	CpT
chrM	1109	chrM-1109-1110	1110	3.95853e+06	2.76801e+06	0.360926	6.1187	0.592474	1	Control-Region	MvsF Stress	1110	CpT
chrM	1109	chrM-1109-1110	1110	4.58428e+06	3.95853e+06	0.237047	6.57563	0.83882	1	Control-Region	SvsC Male	1110	CpT
chrM	1109	chrM-1109-1110	1110	5.60134e+06	2.76801e+06	0.907721	6.27	0.119322	1	Control-Region	SvsC Female	1110	CpT
chrM	1109	chrM-1109-1110	1110	4.58428e+06	5.60134e+06	-0.298479	6.63968	0.776789	1	Control-Region	MvsF Control	1110	CpT
chrM	11090	chrM-11090-11091	11091	6.66836e+06	1.0152e+07	-0.497024	7.20244	0.28691	1	DN3	MvsF Control	11091	CpG
chrM	11090	chrM-11090-11091	11091	1.0152e+07	6.12583e+06	0.755325	6.98385	0.115091	1	DN3	SvsC Female	11091	CpG
chrM	11090	chrM-11090-11091	11091	8.8242e+06	6.12583e+06	0.572576	6.87651	0.257381	1	DN3	MvsF Stress	11091	CpG
chrM	11090	chrM-11090-11091	11091	6.66836e+06	8.8242e+06	-0.291482	7.19909	0.542386	1	DN3	SvsC Male	11091	CpG
chrM	11098	chrM-11098-11099	11099	9.21e+06	6.26323e+06	0.587283	6.91862	0.206716	0.994114	DN3	MvsF Stress	11099	CpT
chrM	11098	chrM-11098-11099	11099	1.0152e+07	6.26323e+06	0.715241	6.99717	0.141839	1	DN3	SvsC Female	11099	CpT
chrM	11098	chrM-11098-11099	11099	6.91861e+06	1.0152e+07	-0.434422	7.22114	0.351031	1	DN3	MvsF Control	11099	CpT
chrM	11098	chrM-11098-11099	11099	6.91861e+06	9.21e+06	-0.283597	7.24884	0.461394	1	DN3	SvsC Male	11099	CpT
chrM	111	chrM-111-112	112	1.88925e+06	1.97023e+06	0.354149	5.48159	1	1	Control-Region	SvsC Female	112	CpG
chrM	111	chrM-111-112	112	500500	2.23816e+06	NA	NA	NA	NA	Control-Region	SvsC Male	112	CpG
chrM	111	chrM-111-112	112	2.23816e+06	1.97023e+06	0.381837	5.5098	1	1	Control-Region	MvsF Stress	112	CpG
chrM	111	chrM-111-112	112	500500	1.88925e+06	-1.65788	5.54045	0.239432	1	Control-Region	MvsF Control	112	CpG
chrM	11100	chrM-11100-11101	11101	7.16887e+06	1.0702e+07	-0.412306	7.26585	0.353451	1	DN3	MvsF Control	11101	CpA
chrM	11100	chrM-11100-11101	11101	9.59403e+06	6.26323e+06	0.645109	6.94044	0.146564	0.933332	DN3	MvsF Stress	11101	CpA
chrM	11100	chrM-11100-11101	11101	1.0702e+07	6.26323e+06	0.760453	7.02245	0.114955	1	DN3	SvsC Female	11101	CpA
chrM	11100	chrM-11100-11101	11101	7.16887e+06	9.59403e+06	-0.276348	7.29692	0.470882	1	DN3	SvsC Male	11101	CpA
chrM	11105	chrM-11105-11106	11106	6.58528e+06	1.0702e+07	-0.540471	7.22561	0.237289	1	DN3	MvsF Control	11106	CpG
chrM	11105	chrM-11105-11106	11106	1.0702e+07	6.75413e+06	0.665628	7.05819	0.168276	1	DN3	SvsC Female	11106	CpG
chrM	11105	chrM-11105-11106	11106	9.59403e+06	6.75413e+06	0.554535	6.98136	0.229429	1	DN3	MvsF Stress	11106	CpG
chrM	11105	chrM-11105-11106	11106	6.58528e+06	9.59403e+06	-0.405312	7.24884	0.301999	1	DN3	SvsC Male	11106	CpG
chrM	11108	chrM-11108-11109	11109	1.09852e+07	6.70827e+06	0.720109	7.08169	0.084278	1	DN3	SvsC Female	11109	CpT
chrM	11108	chrM-11108-11109	11109	7.11271e+06	1.09852e+07	-0.520751	7.27829	0.23029	1	DN3	MvsF Control	11109	CpT
chrM	11108	chrM-11108-11109	11109	7.11271e+06	9.59403e+06	-0.339389	7.2731	0.381696	1	DN3	SvsC Male	11109	CpT
chrM	11108	chrM-11108-11109	11109	9.59403e+06	6.70827e+06	0.554754	6.98095	0.209749	0.994114	DN3	MvsF Stress	11109	CpT
chrM	1111	chrM-1111-1112	1112	5.60134e+06	2.76801e+06	0.907714	6.27	0.119266	1	Control-Region	SvsC Female	1112	CpC
chrM	1111	chrM-1111-1112	1112	4.58428e+06	3.95853e+06	0.237047	6.57563	0.83882	1	Control-Region	SvsC Male	1112	CpC
chrM	1111	chrM-1111-1112	1112	3.95853e+06	2.76801e+06	0.360954	6.1187	0.592497	1	Control-Region	MvsF Stress	1112	CpC
chrM	1111	chrM-1111-1112	1112	4.58428e+06	5.60134e+06	-0.298444	6.63968	0.776827	1	Control-Region	MvsF Control	1112	CpC
chrM	11119	chrM-11119-11120	11120	7.02962e+06	1.11268e+07	-0.553295	7.28706	0.202121	1	DN3	MvsF Control	11120	CpA
chrM	11119	chrM-11119-11120	11120	9.59403e+06	7.06819e+06	0.472816	7.0192	0.250231	1	DN3	MvsF Stress	11120	CpA
chrM	11119	chrM-11119-11120	11120	1.11268e+07	7.06819e+06	0.666113	7.12246	0.104283	1	DN3	SvsC Female	11120	CpA
chrM	11119	chrM-11119-11120	11120	7.02962e+06	9.59403e+06	-0.339389	7.27308	0.381696	1	DN3	SvsC Male	11120	CpA
chrM	1112	chrM-1112-1113	1113	5.60134e+06	2.76801e+06	0.907728	6.27	0.119379	1	Control-Region	SvsC Female	1113	CpA
chrM	1112	chrM-1112-1113	1113	3.95853e+06	2.76801e+06	0.36093	6.1187	0.592478	1	Control-Region	MvsF Stress	1113	CpA
chrM	1112	chrM-1112-1113	1113	4.58428e+06	5.60134e+06	-0.298469	6.63968	0.7768	1	Control-Region	MvsF Control	1113	CpA
chrM	1112	chrM-1112-1113	1113	4.58428e+06	3.95853e+06	0.237047	6.57563	0.83882	1	Control-Region	SvsC Male	1113	CpA
chrM	11127	chrM-11127-11128	11128	8.82598e+06	6.7998e+06	0.398195	6.95703	0.349998	1	tRNA	MvsF Stress	11128	CpA
chrM	11127	chrM-11127-11128	11128	1.11268e+07	6.7998e+06	0.710099	7.1047	0.0798826	1	tRNA	SvsC Female	11128	CpA
chrM	11127	chrM-11127-11128	11128	7.02962e+06	1.11268e+07	-0.553297	7.28706	0.202131	1	tRNA	MvsF Control	11128	CpA
chrM	11127	chrM-11127-11128	11128	7.02962e+06	8.82598e+06	-0.225559	7.22417	0.65159	1	tRNA	SvsC Male	11128	CpA
chrM	11139	chrM-11139-11140	11140	6.58528e+06	9.21178e+06	-0.349519	7.22417	0.371301	1	tRNA	SvsC Male	11140	CpT
chrM	11139	chrM-11139-11140	11140	1.18185e+07	7.32996e+06	0.685242	7.17579	0.0788522	1	tRNA	SvsC Female	11140	CpT
chrM	11139	chrM-11139-11140	11140	9.21178e+06	7.32996e+06	0.377336	7.01864	0.36663	1	tRNA	MvsF Stress	11140	CpT
chrM	11139	chrM-11139-11140	11140	6.58528e+06	1.18185e+07	-0.678707	7.30188	0.0959638	1	tRNA	MvsF Control	11140	CpT
chrM	1114	chrM-1114-1115	1115	5.45973e+06	2.76801e+06	0.861333	6.24732	0.13919	1	Control-Region	SvsC Female	1115	CpT
chrM	1114	chrM-1114-1115	1115	3.95853e+06	2.76801e+06	0.360915	6.1187	0.592465	1	Control-Region	MvsF Stress	1115	CpT
chrM	1114	chrM-1114-1115	1115	4.33403e+06	5.45973e+06	-0.356709	6.59016	0.769014	1	Control-Region	MvsF Control	1115	CpT
chrM	1114	chrM-1114-1115	1115	4.33403e+06	3.95853e+06	0.133125	6.53611	1	1	Control-Region	SvsC Male	1115	CpT
chrM	11143	chrM-11143-11144	11144	6.61221e+06	8.75643e+06	-0.360561	7.17357	0.542386	1	tRNA	SvsC Male	11144	CpT
chrM	11143	chrM-11143-11144	11144	1.18185e+07	7.59193e+06	0.671829	7.18679	0.110242	1	tRNA	SvsC Female	11144	CpT
chrM	11143	chrM-11143-11144	11144	8.75643e+06	7.59193e+06	0.318963	7.00115	0.603174	1	tRNA	MvsF Stress	11144	CpT
chrM	11143	chrM-11143-11144	11144	6.61221e+06	1.18185e+07	-0.739128	7.29322	0.0874606	1	tRNA	MvsF Control	11144	CpT
chrM	11149	chrM-11149-11150	11150	8.75643e+06	7.63779e+06	0.318952	7.00156	0.603174	1	tRNA	MvsF Stress	11150	CpA
chrM	11149	chrM-11149-11150	11150	1.15664e+07	7.63779e+06	0.637142	7.17148	0.135733	1	tRNA	SvsC Female	11150	CpA
chrM	11149	chrM-11149-11150	11150	6.61221e+06	1.15664e+07	-0.709069	7.27536	0.109554	1	tRNA	MvsF Control	11150	CpA
chrM	11149	chrM-11149-11150	11150	6.61221e+06	8.75643e+06	-0.360561	7.17357	0.542386	1	tRNA	SvsC Male	11150	CpA
chrM	11152	chrM-11152-11153	11153	1.07642e+07	7.23201e+06	0.644831	7.10089	0.145769	1	tRNA	SvsC Female	11153	CpT
chrM	11152	chrM-11152-11153	11153	5.83453e+06	1.07642e+07	-0.794466	7.18415	0.0799355	1	tRNA	MvsF Control	11153	CpT
chrM	11152	chrM-11152-11153	11153	5.83453e+06	7.60436e+06	-0.319923	7.03862	0.627104	1	tRNA	SvsC Male	11153	CpT
chrM	11152	chrM-11152-11153	11153	7.60436e+06	7.23201e+06	0.20755	6.89691	0.783977	1	tRNA	MvsF Stress	11153	CpT
chrM	11159	chrM-11159-11160	11160	9.15976e+06	7.36941e+06	0.445415	7.02835	0.387495	1	tRNA	SvsC Female	11160	CpG
chrM	11159	chrM-11159-11160	11160	6.11171e+06	7.21855e+06	-0.250753	7.01007	0.742831	1	tRNA	SvsC Male	11160	CpG
chrM	11159	chrM-11159-11160	11160	7.21855e+06	7.36941e+06	0.0979661	6.89479	1	1	tRNA	MvsF Stress	11160	CpG
chrM	11159	chrM-11159-11160	11160	6.11171e+06	9.15976e+06	-0.631632	7.09837	0.270887	1	tRNA	MvsF Control	11160	CpG
chrM	11162	chrM-11162-11163	11163	6.61221e+06	7.21855e+06	-0.101802	7.06663	1	1	tRNA	SvsC Male	11163	CpC
chrM	11162	chrM-11162-11163	11163	9.70981e+06	7.10102e+06	0.542636	7.03451	0.269767	1	tRNA	SvsC Female	11163	CpC
chrM	11162	chrM-11162-11163	11163	7.21855e+06	7.10102e+06	0.138073	6.87307	0.889951	1	tRNA	MvsF Stress	11163	CpC
chrM	11162	chrM-11162-11163	11163	6.61221e+06	9.70981e+06	-0.5364	7.16592	0.265862	1	tRNA	MvsF Control	11163	CpC
chrM	11163	chrM-11163-11164	11164	6.61221e+06	7.21855e+06	-0.101802	7.06663	1	1	tRNA	SvsC Male	11164	CpC
chrM	11163	chrM-11163-11164	11164	6.61221e+06	9.70981e+06	-0.536392	7.16592	0.265889	1	tRNA	MvsF Control	11164	CpC
chrM	11163	chrM-11163-11164	11164	9.70981e+06	7.10102e+06	0.542627	7.03451	0.269789	1	tRNA	SvsC Female	11164	CpC
chrM	11163	chrM-11163-11164	11164	7.21855e+06	7.10102e+06	0.138073	6.87307	0.889951	1	tRNA	MvsF Stress	11164	CpC
chrM	11164	chrM-11164-11165	11165	7.21855e+06	7.10102e+06	0.138073	6.87307	0.889951	1	tRNA	MvsF Stress	11165	CpA
chrM	11164	chrM-11164-11165	11165	9.45767e+06	7.10102e+06	0.50616	7.01595	0.312531	1	tRNA	SvsC Female	11165	CpA
chrM	11164	chrM-11164-11165	11165	7.13963e+06	9.45767e+06	-0.42604	7.17517	0.465763	1	tRNA	MvsF Control	11165	CpA
chrM	11164	chrM-11164-11165	11165	7.13963e+06	7.21855e+06	-0.0327217	7.09412	1	1	tRNA	SvsC Male	11165	CpA
chrM	11167	chrM-11167-11168	11168	9.45767e+06	6.91776e+06	0.545985	7.00117	0.261625	1	tRNA	SvsC Female	11168	CpA
chrM	11167	chrM-11167-11168	11168	7.72322e+06	6.83275e+06	0.168895	7.12108	0.75523	1	tRNA	SvsC Male	11168	CpA
chrM	11167	chrM-11167-11168	11168	6.83275e+06	6.91776e+06	0.106254	6.82925	0.88779	1	tRNA	MvsF Stress	11168	CpA
chrM	11167	chrM-11167-11168	11168	7.72322e+06	9.45767e+06	-0.302688	7.21682	0.626665	1	tRNA	MvsF Control	11168	CpA
chrM	1117	chrM-1117-1118	1118	4.33403e+06	3.95853e+06	0.133125	6.53611	1	1	Control-Region	SvsC Male	1118	CpC
chrM	1117	chrM-1117-1118	1118	3.95853e+06	2.76801e+06	0.360937	6.1187	0.592483	1	Control-Region	MvsF Stress	1118	CpC
chrM	1117	chrM-1117-1118	1118	4.33403e+06	5.85348e+06	-0.458005	6.63973	0.669046	1	Control-Region	MvsF Control	1118	CpC
chrM	1117	chrM-1117-1118	1118	5.85348e+06	2.76801e+06	0.96677	6.29953	0.0934909	1	Control-Region	SvsC Female	1118	CpC
chrM	11178	chrM-11178-11179	11179	6.13247e+06	7.22539e+06	-0.0932314	6.80609	0.775575	1	tRNA	MvsF Stress	11179	CpC
chrM	11178	chrM-11178-11179	11179	7.58398e+06	6.13247e+06	0.263153	7.03862	0.627104	1	tRNA	SvsC Male	11179	CpC
chrM	11178	chrM-11178-11179	11179	7.58398e+06	9.85142e+06	-0.419042	7.23165	0.482318	1	tRNA	MvsF Control	11179	CpC
chrM	11178	chrM-11178-11179	11179	9.85142e+06	7.22539e+06	0.556155	7.0538	0.243156	1	tRNA	SvsC Female	11179	CpC
chrM	11179	chrM-11179-11180	11180	9.85142e+06	7.22539e+06	0.556151	7.0538	0.243163	1	tRNA	SvsC Female	11180	CpC
chrM	11179	chrM-11179-11180	11180	7.58398e+06	5.74845e+06	0.348739	7.01005	0.511378	1	tRNA	SvsC Male	11180	CpC
chrM	11179	chrM-11179-11180	11180	7.58398e+06	9.85142e+06	-0.419042	7.23165	0.482316	1	tRNA	MvsF Control	11180	CpC
chrM	11179	chrM-11179-11180	11180	5.74845e+06	7.22539e+06	-0.179363	6.7823	0.665643	1	tRNA	MvsF Stress	11180	CpC
chrM	1118	chrM-1118-1119	1119	5.85348e+06	2.76801e+06	0.96677	6.29953	0.0934903	1	Control-Region	SvsC Female	1119	CpA
chrM	1118	chrM-1118-1119	1119	4.08378e+06	5.85348e+06	-0.565025	6.61148	0.557837	1	Control-Region	MvsF Control	1119	CpA
chrM	1118	chrM-1118-1119	1119	3.95853e+06	2.76801e+06	0.360946	6.1187	0.592491	1	Control-Region	MvsF Stress	1119	CpA
chrM	1118	chrM-1118-1119	1119	4.08378e+06	3.95853e+06	0.0211321	6.49548	1	1	Control-Region	SvsC Male	1119	CpA
chrM	11180	chrM-11180-11181	11181	5.74845e+06	7.22539e+06	-0.179363	6.7823	0.665643	1	tRNA	MvsF Stress	11181	CpA
chrM	11180	chrM-11180-11181	11181	7.25064e+06	9.85142e+06	-0.479913	7.20932	0.421723	1	tRNA	MvsF Control	11181	CpA
chrM	11180	chrM-11180-11181	11181	9.85142e+06	7.22539e+06	0.556147	7.0538	0.243171	1	tRNA	SvsC Female	11181	CpA
chrM	11180	chrM-11180-11181	11181	7.25064e+06	5.74845e+06	0.282817	6.9809	0.617721	1	tRNA	SvsC Male	11181	CpA
chrM	11182	chrM-11182-11183	11183	9.85142e+06	7.49378e+06	0.510358	7.07211	0.292211	1	tRNA	SvsC Female	11183	CpC
chrM	11182	chrM-11182-11183	11183	6.72322e+06	9.85142e+06	-0.558026	7.18117	0.348907	1	tRNA	MvsF Control	11183	CpC
chrM	11182	chrM-11182-11183	11183	5.74845e+06	7.49378e+06	-0.221555	6.80537	0.571053	1	tRNA	MvsF Stress	11183	CpC
chrM	11182	chrM-11182-11183	11183	6.72322e+06	5.74845e+06	0.213737	6.95114	0.73588	1	tRNA	SvsC Male	11183	CpC
chrM	11183	chrM-11183-11184	11184	6.47297e+06	9.70981e+06	-0.59976	7.14827	0.283578	1	tRNA	MvsF Control	11184	CpT
chrM	11183	chrM-11183-11184	11184	6.47297e+06	5.74845e+06	0.141182	6.92078	0.864167	1	tRNA	SvsC Male	11184	CpT
chrM	11183	chrM-11183-11184	11184	5.74845e+06	7.49378e+06	-0.221554	6.80537	0.571051	1	tRNA	MvsF Stress	11184	CpT
chrM	11183	chrM-11183-11184	11184	9.70981e+06	7.49378e+06	0.483339	7.05955	0.332701	1	tRNA	SvsC Female	11184	CpT
chrM	11189	chrM-11189-11190	11190	1.05267e+07	7.35638e+06	0.550072	7.07077	0.250423	1	tRNA	SvsC Female	11190	CpT
chrM	11189	chrM-11189-11190	11190	6.22272e+06	5.6789e+06	0.0647852	6.88975	1	1	tRNA	SvsC Male	11190	CpT
chrM	11189	chrM-11189-11190	11190	5.6789e+06	7.35638e+06	-0.192856	6.78381	0.678322	1	tRNA	MvsF Stress	11190	CpT
chrM	11189	chrM-11189-11190	11190	6.22272e+06	1.05267e+07	-0.700401	7.15703	0.179785	1	tRNA	MvsF Control	11190	CpT
chrM	11193	chrM-11193-11194	11194	1.12184e+07	7.5789e+06	0.576028	7.12392	0.199678	1	tRNA	SvsC Female	11194	CpT
chrM	11193	chrM-11193-11194	11194	6.55605e+06	1.12184e+07	-0.690464	7.22098	0.146079	1	tRNA	MvsF Control	11194	CpT
chrM	11193	chrM-11193-11194	11194	6.55605e+06	6.0647e+06	0.0555963	6.95116	1	1	tRNA	SvsC Male	11194	CpT
chrM	11193	chrM-11193-11194	11194	6.0647e+06	7.5789e+06	-0.147807	6.82973	0.685101	1	tRNA	MvsF Stress	11194	CpT
chrM	11200	chrM-11200-11201	11201	1.10768e+07	7.80142e+06	0.506974	7.12792	0.279284	1	ND4L	SvsC Female	11201	CpT
chrM	11200	chrM-11200-11201	11201	5.74845e+06	7.80142e+06	-0.278065	6.82884	0.505521	1	ND4L	MvsF Stress	11201	CpT
chrM	11200	chrM-11200-11201	11201	6.8063e+06	1.10768e+07	-0.591678	7.22664	0.187209	1	ND4L	MvsF Control	11201	CpT
chrM	11200	chrM-11200-11201	11201	6.8063e+06	5.74845e+06	0.213737	6.95115	0.73588	1	ND4L	SvsC Male	11201	CpT
chrM	11202	chrM-11202-11203	11203	6.47297e+06	6.0647e+06	0.0555959	6.95115	1	1	ND4L	SvsC Male	11203	CpC
chrM	11202	chrM-11202-11203	11203	6.47297e+06	1.02435e+07	-0.568121	7.14903	0.275879	1	ND4L	MvsF Control	11203	CpC
chrM	11202	chrM-11202-11203	11203	1.02435e+07	7.80142e+06	0.406842	7.07895	0.40698	1	ND4L	SvsC Female	11203	CpC
chrM	11202	chrM-11202-11203	11203	6.0647e+06	7.80142e+06	-0.191045	6.85169	0.596775	1	ND4L	MvsF Stress	11203	CpC
chrM	11203	chrM-11203-11204	11204	6.0647e+06	8.02393e+06	-0.23468	6.87331	0.519509	1	ND4L	MvsF Stress	11204	CpC
chrM	11203	chrM-11203-11204	11204	6.47297e+06	9.99137e+06	-0.531658	7.12905	0.331845	1	ND4L	MvsF Control	11204	CpC
chrM	11203	chrM-11203-11204	11204	9.99137e+06	8.02393e+06	0.327147	7.07746	0.525975	1	ND4L	SvsC Female	11204	CpC
chrM	11203	chrM-11203-11204	11204	6.47297e+06	6.0647e+06	0.0555959	6.95115	1	1	ND4L	SvsC Male	11204	CpC
chrM	11204	chrM-11204-11205	11205	6.0647e+06	8.51484e+06	-0.316954	6.91602	0.536312	1	ND4L	MvsF Stress	11205	CpC
chrM	11204	chrM-11204-11205	11205	6.47297e+06	6.0647e+06	0.0555959	6.95115	1	1	ND4L	SvsC Male	11205	CpC
chrM	11204	chrM-11204-11205	11205	6.47297e+06	9.59762e+06	-0.462315	7.09429	0.394781	1	ND4L	MvsF Control	11205	CpC
chrM	11204	chrM-11204-11205	11205	9.59762e+06	8.51484e+06	0.175349	7.08174	0.791171	1	ND4L	SvsC Female	11205	CpC
chrM	11205	chrM-11205-11206	11206	6.0647e+06	8.51484e+06	-0.316961	6.91602	0.536323	1	ND4L	MvsF Stress	11206	CpT
chrM	11205	chrM-11205-11206	11206	9.59762e+06	8.51484e+06	0.175344	7.08174	0.791181	1	ND4L	SvsC Female	11206	CpT
chrM	11205	chrM-11205-11206	11206	7.00039e+06	9.59762e+06	-0.382507	7.12434	0.4803	1	ND4L	MvsF Control	11206	CpT
chrM	11205	chrM-11205-11206	11206	7.00039e+06	6.0647e+06	0.128151	6.98091	0.86794	1	ND4L	SvsC Male	11206	CpT
chrM	11208	chrM-11208-11209	11209	7.00039e+06	9.18917e+06	-0.366958	7.10981	0.549109	1	ND4L	MvsF Control	11209	CpA
chrM	11208	chrM-11208-11209	11209	7.00039e+06	5.36264e+06	0.304723	6.92078	0.607593	1	ND4L	SvsC Male	11209	CpA
chrM	11208	chrM-11208-11209	11209	9.18917e+06	8.2072e+06	0.207941	7.04885	0.777441	1	ND4L	SvsC Female	11209	CpA
chrM	11208	chrM-11208-11209	11209	5.36264e+06	8.2072e+06	-0.439951	6.84909	0.343322	1	ND4L	MvsF Stress	11209	CpA
chrM	11210	chrM-11210-11211	11211	9.18917e+06	8.2072e+06	0.207952	7.04885	0.777426	1	ND4L	SvsC Female	11211	CpT
chrM	11210	chrM-11210-11211	11211	5.36264e+06	8.2072e+06	-0.439944	6.84909	0.343311	1	ND4L	MvsF Stress	11211	CpT
chrM	11210	chrM-11210-11211	11211	7.00039e+06	5.36264e+06	0.304723	6.92078	0.607593	1	ND4L	SvsC Male	11211	CpT
chrM	11210	chrM-11210-11211	11211	7.00039e+06	9.18917e+06	-0.366932	7.10981	0.549234	1	ND4L	MvsF Control	11211	CpT
chrM	11213	chrM-11213-11214	11214	7.00039e+06	5.74667e+06	0.213737	6.95116	0.73588	1	ND4L	SvsC Male	11214	CpA
chrM	11213	chrM-11213-11214	11214	7.00039e+06	8.93703e+06	-0.325711	7.08923	0.631759	1	ND4L	MvsF Control	11214	CpA
chrM	11213	chrM-11213-11214	11214	5.74667e+06	8.2072e+06	-0.344101	6.87185	0.416118	1	ND4L	MvsF Stress	11214	CpA
chrM	11213	chrM-11213-11214	11214	8.93703e+06	8.2072e+06	0.165431	7.0303	0.850587	1	ND4L	SvsC Female	11214	CpA
chrM	11216	chrM-11216-11217	11217	8.93703e+06	8.2072e+06	0.165433	7.0303	0.850585	1	ND4L	SvsC Female	11217	CpT
chrM	11216	chrM-11216-11217	11217	5.04461e+06	8.2072e+06	-0.540388	6.8264	0.279145	1	ND4L	MvsF Stress	11217	CpT
chrM	11216	chrM-11216-11217	11217	7.25064e+06	8.93703e+06	-0.260807	7.10977	0.72285	1	ND4L	MvsF Control	11217	CpT
chrM	11216	chrM-11216-11217	11217	7.25064e+06	5.04461e+06	0.470915	6.92078	0.39153	1	ND4L	SvsC Male	11217	CpT
chrM	11219	chrM-11219-11220	11220	7.25064e+06	5.04461e+06	0.470915	6.92078	0.39153	1	ND4L	SvsC Male	11220	CpT
chrM	11219	chrM-11219-11220	11220	9.07863e+06	7.98468e+06	0.237893	7.02614	0.704084	1	ND4L	SvsC Female	11220	CpT
chrM	11219	chrM-11219-11220	11220	5.04461e+06	7.98468e+06	-0.499964	6.8041	0.274754	1	ND4L	MvsF Stress	11220	CpT
chrM	11219	chrM-11219-11220	11220	7.25064e+06	9.07863e+06	-0.292903	7.12405	0.640634	1	ND4L	MvsF Control	11220	CpT
chrM	11224	chrM-11224-11225	11225	6.72322e+06	8.68488e+06	-0.297049	7.05866	0.62458	1	ND4L	MvsF Control	11225	CpT
chrM	11224	chrM-11224-11225	11225	6.72322e+06	5.43041e+06	0.304722	6.92077	0.607593	1	ND4L	SvsC Male	11225	CpT
chrM	11224	chrM-11224-11225	11225	8.68488e+06	8.42972e+06	0.0813388	7.02879	1	1	ND4L	SvsC Female	11225	CpT
chrM	11224	chrM-11224-11225	11225	5.43041e+06	8.42972e+06	-0.479062	6.87096	0.288827	1	ND4L	MvsF Stress	11225	CpT
chrM	11227	chrM-11227-11228	11228	5.43041e+06	9.05802e+06	-0.579697	6.93322	0.188662	0.972643	ND4L	MvsF Stress	11228	CpA
chrM	11227	chrM-11227-11228	11228	6.8063e+06	9.10969e+06	-0.39094	7.10643	0.546005	1	ND4L	MvsF Control	11228	CpA
chrM	11227	chrM-11227-11228	11228	9.10969e+06	9.05802e+06	0.0711845	7.11399	1	1	ND4L	SvsC Female	11228	CpA
chrM	11227	chrM-11227-11228	11228	6.8063e+06	5.43041e+06	0.304723	6.92078	0.607593	1	ND4L	SvsC Male	11228	CpA
chrM	1123	chrM-1123-1124	1124	3.83353e+06	4.90968e+06	-0.50063	6.49051	0.640064	1	Control-Region	MvsF Control	1124	CpC
chrM	1123	chrM-1123-1124	1124	3.83353e+06	3.95853e+06	-0.100292	6.45367	1	1	Control-Region	SvsC Male	1124	CpC
chrM	1123	chrM-1123-1124	1124	4.90968e+06	2.85313e+06	0.769991	6.21529	0.262724	1	Control-Region	SvsC Female	1124	CpC
chrM	1123	chrM-1123-1124	1124	3.95853e+06	2.85313e+06	0.318927	6.11993	0.562985	1	Control-Region	MvsF Stress	1124	CpC
chrM	11231	chrM-11231-11232	11232	9.22023e+06	9.19542e+06	0.0588585	7.13147	1	1	ND4L	SvsC Female	11232	CpA
chrM	11231	chrM-11231-11232	11232	7.13963e+06	6.13247e+06	0.19723	7.01005	0.742831	1	ND4L	SvsC Male	11232	CpA
chrM	11231	chrM-11231-11232	11232	6.13247e+06	9.19542e+06	-0.422467	6.99426	0.294148	1	ND4L	MvsF Stress	11232	CpA
chrM	11231	chrM-11231-11232	11232	7.13963e+06	9.22023e+06	-0.33175	7.13636	0.620761	1	ND4L	MvsF Control	11232	CpA
chrM	11233	chrM-11233-11234	11234	6.0647e+06	8.92062e+06	-0.379398	6.95637	0.3849	1	ND4L	MvsF Stress	11234	CpA
chrM	11233	chrM-11233-11234	11234	9.47238e+06	8.92062e+06	0.150262	7.12488	0.92953	1	ND4L	SvsC Female	11234	CpA
chrM	11233	chrM-11233-11234	11234	7.13963e+06	9.47238e+06	-0.370687	7.15617	0.53576	1	ND4L	MvsF Control	11234	CpA
chrM	11233	chrM-11233-11234	11234	7.13963e+06	6.0647e+06	0.19723	7.01005	0.742831	1	ND4L	SvsC Male	11234	CpA
chrM	11237	chrM-11237-11238	11238	6.0647e+06	8.6981e+06	-0.33879	6.93597	0.444402	1	ND4L	MvsF Stress	11238	CpA
chrM	11237	chrM-11237-11238	11238	8.27643e+06	8.6981e+06	0.0198155	7.03554	1	1	ND4L	SvsC Female	11238	CpA
chrM	11237	chrM-11237-11238	11238	6.8063e+06	8.27643e+06	-0.277029	7.04783	0.711853	1	ND4L	MvsF Control	11238	CpA
chrM	11237	chrM-11237-11238	11238	6.8063e+06	6.0647e+06	0.128151	6.9809	0.86794	1	ND4L	SvsC Male	11238	CpA
chrM	1124	chrM-1124-1125	1125	3.5002e+06	4.90968e+06	-0.633844	6.45451	0.52626	1	Control-Region	MvsF Control	1125	CpA
chrM	1124	chrM-1124-1125	1125	3.95853e+06	2.71573e+06	0.396301	6.08467	0.424493	1	Control-Region	MvsF Stress	1125	CpA
chrM	1124	chrM-1124-1125	1125	4.90968e+06	2.71573e+06	0.850977	6.19173	0.189304	1	Control-Region	SvsC Female	1125	CpA
chrM	1124	chrM-1124-1125	1125	3.5002e+06	3.95853e+06	-0.232883	6.4106	1	1	Control-Region	SvsC Male	1125	CpA
chrM	11240	chrM-11240-11241	11241	6.0647e+06	8.6981e+06	-0.338782	6.93597	0.444391	1	ND4L	MvsF Stress	11241	CpA
chrM	11240	chrM-11240-11241	11241	7.85162e+06	8.6981e+06	-0.0824044	6.99624	0.85181	1	ND4L	SvsC Female	11241	CpA
chrM	11240	chrM-11240-11241	11241	6.8063e+06	7.85162e+06	-0.1695	7.00185	0.900221	1	ND4L	MvsF Control	11241	CpA
chrM	11240	chrM-11240-11241	11241	6.8063e+06	6.0647e+06	0.128151	6.9809	0.86794	1	ND4L	SvsC Male	11241	CpA
chrM	11243	chrM-11243-11244	11244	5.74845e+06	8.02393e+06	-0.321444	6.8508	0.436228	1	ND4L	MvsF Stress	11244	CpC
chrM	11243	chrM-11243-11244	11244	7.59948e+06	8.02393e+06	-0.0219743	6.92367	0.92366	1	ND4L	SvsC Female	11244	CpC
chrM	11243	chrM-11243-11244	11244	7.05655e+06	5.74845e+06	0.282816	6.98089	0.617721	1	ND4L	SvsC Male	11244	CpC
chrM	11243	chrM-11243-11244	11244	7.05655e+06	7.59948e+06	-0.0573031	7.00181	1	1	ND4L	MvsF Control	11244	CpC
chrM	11244	chrM-11244-11245	11245	6.13425e+06	8.02393e+06	-0.235352	6.87339	0.521123	1	ND4L	MvsF Stress	11245	CpT
chrM	11244	chrM-11244-11245	11245	7.05655e+06	8.14953e+06	-0.112554	7.03233	0.90118	1	ND4L	MvsF Control	11245	CpT
chrM	11244	chrM-11244-11245	11245	7.05655e+06	6.13425e+06	0.19723	7.01004	0.742831	1	ND4L	SvsC Male	11245	CpT
chrM	11244	chrM-11244-11245	11245	8.14953e+06	8.02393e+06	0.0360032	6.95003	1	1	ND4L	SvsC Female	11245	CpT
chrM	11250	chrM-11250-11251	11251	7.3068e+06	8.69959e+06	-0.104476	7.08343	0.811525	1	ND4L	MvsF Control	11251	CpT
chrM	11250	chrM-11250-11251	11251	7.3068e+06	5.74845e+06	0.348739	7.01003	0.617721	1	ND4L	SvsC Male	11251	CpT
chrM	11250	chrM-11250-11251	11251	5.74845e+06	7.67043e+06	-0.26657	6.82726	0.579079	1	ND4L	MvsF Stress	11251	CpT
chrM	11250	chrM-11250-11251	11251	8.69959e+06	7.67043e+06	0.144663	6.95203	0.773972	1	ND4L	SvsC Female	11251	CpT
chrM	11254	chrM-11254-11255	11255	6.13425e+06	7.80783e+06	-0.211483	6.87066	0.57779	1	ND4L	MvsF Stress	11255	CpA
chrM	11254	chrM-11254-11255	11255	7.64013e+06	8.55799e+06	-0.00113659	7.09347	1	1	ND4L	MvsF Control	11255	CpA
chrM	11254	chrM-11254-11255	11255	7.64013e+06	6.13425e+06	0.326194	7.06662	0.627104	1	ND4L	SvsC Male	11255	CpA
chrM	11254	chrM-11254-11255	11255	8.55799e+06	7.80783e+06	0.0767589	6.95202	0.922761	1	ND4L	SvsC Female	11255	CpA
chrM	11258	chrM-11258-11259	11259	8.82484e+06	8.16775e+06	-0.00883843	6.98239	1	1	ND4L	SvsC Female	11259	CpC
chrM	11258	chrM-11258-11259	11259	7.44604e+06	8.82484e+06	0.0075993	7.08775	1	1	ND4L	MvsF Control	11259	CpC
chrM	11258	chrM-11258-11259	11259	7.44604e+06	6.13425e+06	0.326194	7.06661	0.627104	1	ND4L	SvsC Male	11259	CpC
chrM	11258	chrM-11258-11259	11259	6.13425e+06	8.16775e+06	-0.283369	6.91182	0.583366	1	ND4L	MvsF Stress	11259	CpC
chrM	11259	chrM-11259-11260	11260	6.13425e+06	8.16775e+06	-0.283369	6.91182	0.583366	1	ND4L	MvsF Stress	11260	CpA
chrM	11259	chrM-11259-11260	11260	7.19579e+06	8.96644e+06	-0.0869351	7.08161	0.811097	1	ND4L	MvsF Control	11260	CpA
chrM	11259	chrM-11259-11260	11260	7.19579e+06	6.13425e+06	0.263152	7.0386	0.742831	1	ND4L	SvsC Male	11260	CpA
chrM	11259	chrM-11259-11260	11260	8.96644e+06	8.16775e+06	0.0265742	6.9959	1	1	ND4L	SvsC Female	11260	CpA
chrM	11261	chrM-11261-11262	11262	7.19579e+06	8.96644e+06	-0.0869143	7.08161	0.81108	1	ND4L	MvsF Control	11262	CpC
chrM	11261	chrM-11261-11262	11262	8.96644e+06	8.03035e+06	0.0584799	6.98241	0.926668	1	ND4L	SvsC Female	11262	CpC
chrM	11261	chrM-11261-11262	11262	6.4505e+06	8.03035e+06	-0.168939	6.91386	0.686859	1	ND4L	MvsF Stress	11262	CpC
chrM	11261	chrM-11261-11262	11262	7.19579e+06	6.4505e+06	0.18236	7.06662	0.871415	1	ND4L	SvsC Male	11262	CpC
chrM	11262	chrM-11262-11263	11263	7.19579e+06	8.96644e+06	-0.0868935	7.08161	0.811062	1	ND4L	MvsF Control	11263	CpG
chrM	11262	chrM-11262-11263	11263	8.96644e+06	8.03035e+06	0.0584777	6.98241	0.926664	1	ND4L	SvsC Female	11263	CpG
chrM	11262	chrM-11262-11263	11263	7.19579e+06	6.4505e+06	0.18236	7.06662	0.871415	1	ND4L	SvsC Male	11263	CpG
chrM	11262	chrM-11262-11263	11263	6.4505e+06	8.03035e+06	-0.168923	6.91386	0.686842	1	ND4L	MvsF Stress	11263	CpG
chrM	11266	chrM-11266-11267	11267	7.85284e+06	8.16775e+06	0.0837169	7.01715	1	1	ND4L	MvsF Stress	11267	CpA
chrM	11266	chrM-11266-11267	11267	7.99157e+06	8.16775e+06	-0.146127	6.92836	0.847182	1	ND4L	SvsC Female	11267	CpA
chrM	11266	chrM-11266-11267	11267	7.36196e+06	7.85284e+06	-0.101972	7.17356	1	1	ND4L	SvsC Male	11267	CpA
chrM	11266	chrM-11266-11267	11267	7.36196e+06	7.99157e+06	0.0941325	7.01344	1	1	ND4L	MvsF Control	11267	CpA
chrM	11268	chrM-11268-11269	11269	7.02862e+06	7.99157e+06	0.02593	6.987	1	1	ND4L	MvsF Control	11269	CpA
chrM	11268	chrM-11268-11269	11269	7.99157e+06	7.94523e+06	-0.108261	6.90973	0.921915	1	ND4L	SvsC Female	11269	CpA
chrM	11268	chrM-11268-11269	11269	8.48535e+06	7.94523e+06	0.243941	7.03821	0.699085	1	ND4L	MvsF Stress	11269	CpA
chrM	11268	chrM-11268-11269	11269	7.02862e+06	8.48535e+06	-0.29148	7.19909	0.65159	1	ND4L	SvsC Male	11269	CpA
chrM	1127	chrM-1127-1128	1128	3.95853e+06	2.71573e+06	0.396301	6.08467	0.424493	1	Control-Region	MvsF Stress	1128	CpA
chrM	1127	chrM-1127-1128	1128	3.5002e+06	3.95853e+06	-0.232883	6.4106	1	1	Control-Region	SvsC Male	1128	CpA
chrM	1127	chrM-1127-1128	1128	4.61177e+06	2.71573e+06	0.83032	6.18464	0.209171	1	Control-Region	SvsC Female	1128	CpA
chrM	1127	chrM-1127-1128	1128	3.5002e+06	4.61177e+06	-0.601679	6.44477	0.638902	1	Control-Region	MvsF Control	1128	CpA
chrM	11270	chrM-11270-11271	11271	6.77837e+06	8.13318e+06	-0.0791005	6.98053	0.904143	1	ND4L	MvsF Control	11271	CpC
chrM	11270	chrM-11270-11271	11271	8.13318e+06	7.94523e+06	-0.0687966	6.92399	1	1	ND4L	SvsC Female	11271	CpC
chrM	11270	chrM-11270-11271	11271	6.77837e+06	8.48535e+06	-0.360559	7.17356	0.542386	1	ND4L	SvsC Male	11271	CpC
chrM	11270	chrM-11270-11271	11271	8.48535e+06	7.94523e+06	0.243941	7.03821	0.699085	1	ND4L	MvsF Stress	11271	CpC
chrM	11271	chrM-11271-11272	11272	7.11171e+06	7.99157e+06	0.030339	6.99111	1	1	ND4L	MvsF Control	11272	CpT
chrM	11271	chrM-11271-11272	11272	8.48535e+06	7.67685e+06	0.280964	7.01851	0.603174	1	ND4L	MvsF Stress	11272	CpT
chrM	11271	chrM-11271-11272	11272	7.99157e+06	7.67685e+06	-0.065152	6.88906	1	1	ND4L	SvsC Female	11272	CpT
chrM	11271	chrM-11271-11272	11272	7.11171e+06	8.48535e+06	-0.29148	7.1991	0.65159	1	ND4L	SvsC Male	11272	CpT
chrM	11273	chrM-11273-11274	11274	7.11171e+06	7.99157e+06	0.0303518	6.99111	1	1	ND4L	MvsF Control	11274	CpA
chrM	11273	chrM-11273-11274	11274	7.11171e+06	8.09955e+06	-0.23101	7.17356	0.760793	1	ND4L	SvsC Male	11274	CpA
chrM	11273	chrM-11273-11274	11274	7.99157e+06	7.67685e+06	-0.0651702	6.88906	1	1	ND4L	SvsC Female	11274	CpA
chrM	11273	chrM-11273-11274	11274	8.09955e+06	7.67685e+06	0.220227	6.99799	0.694201	1	ND4L	MvsF Stress	11274	CpA
chrM	11276	chrM-11276-11277	11277	7.11171e+06	8.09955e+06	-0.23101	7.17356	0.760793	1	ND4L	SvsC Male	11277	CpT
chrM	11276	chrM-11276-11277	11277	7.11171e+06	8.13318e+06	-0.00800615	7.00704	1	1	ND4L	MvsF Control	11277	CpT
chrM	11276	chrM-11276-11277	11277	8.09955e+06	7.53945e+06	0.255209	6.9793	0.698126	1	ND4L	MvsF Stress	11277	CpT
chrM	11276	chrM-11276-11277	11277	8.13318e+06	7.53945e+06	0.00791797	6.88907	1	1	ND4L	SvsC Female	11277	CpT
chrM	11278	chrM-11278-11279	11279	8.13318e+06	7.53945e+06	0.00790561	6.88907	1	1	ND4L	SvsC Female	11279	CpT
chrM	11278	chrM-11278-11279	11279	6.58428e+06	7.7833e+06	-0.236974	7.12109	0.75523	1	ND4L	SvsC Male	11279	CpT
chrM	11278	chrM-11278-11279	11279	6.58428e+06	8.13318e+06	-0.0921879	6.97463	0.811898	1	ND4L	MvsF Control	11279	CpT
chrM	11278	chrM-11278-11279	11279	7.7833e+06	7.53945e+06	0.194777	6.95831	0.893922	1	ND4L	MvsF Stress	11279	CpT
chrM	11281	chrM-11281-11282	11282	6.58428e+06	7.78507e+06	-0.236974	7.12109	0.75523	1	ND4L	SvsC Male	11282	CpC
chrM	11281	chrM-11281-11282	11282	6.58428e+06	7.88103e+06	-0.0450834	6.95173	0.90581	1	ND4L	MvsF Control	11282	CpC
chrM	11281	chrM-11281-11282	11282	7.88103e+06	7.67043e+06	-0.0528276	6.87464	1	1	ND4L	SvsC Female	11282	CpC
chrM	11281	chrM-11281-11282	11282	7.78507e+06	7.67043e+06	0.183043	6.95971	0.898221	1	ND4L	MvsF Stress	11282	CpC
chrM	11282	chrM-11282-11283	11283	6.58428e+06	7.78507e+06	-0.236974	7.12109	0.75523	1	ND4L	SvsC Male	11283	CpC
chrM	11282	chrM-11282-11283	11283	6.58428e+06	8.43109e+06	-0.113114	6.98353	0.818408	1	ND4L	MvsF Control	11283	CpC
chrM	11282	chrM-11282-11283	11283	7.78507e+06	7.67043e+06	0.183018	6.95971	0.898231	1	ND4L	MvsF Stress	11283	CpC
chrM	11282	chrM-11282-11283	11283	8.43109e+06	7.67043e+06	0.0119973	6.90198	1	1	ND4L	SvsC Female	11283	CpC
chrM	11283	chrM-11283-11284	11284	7.78507e+06	7.67043e+06	0.182996	6.95971	0.898239	1	ND4L	MvsF Stress	11284	CpT
chrM	11283	chrM-11283-11284	11284	8.57269e+06	7.67043e+06	0.0485593	6.91638	1	1	ND4L	SvsC Female	11284	CpT
chrM	11283	chrM-11283-11284	11284	6.58428e+06	7.78507e+06	-0.236974	7.12109	0.75523	1	ND4L	SvsC Male	11284	CpT
chrM	11283	chrM-11283-11284	11284	6.58428e+06	8.57269e+06	-0.148026	6.99953	0.731666	1	ND4L	MvsF Control	11284	CpT
chrM	11286	chrM-11286-11287	11287	8.68323e+06	7.67043e+06	0.0601341	6.92237	0.926723	1	ND4L	SvsC Female	11287	CpT
chrM	11286	chrM-11286-11287	11287	7.78507e+06	7.67043e+06	0.182974	6.95971	0.898248	1	ND4L	MvsF Stress	11287	CpT
chrM	11286	chrM-11286-11287	11287	7.11171e+06	7.78507e+06	-0.167894	7.14757	0.877615	1	ND4L	SvsC Male	11287	CpT
chrM	11286	chrM-11286-11287	11287	7.11171e+06	8.68323e+06	-0.0702348	7.03792	0.907721	1	ND4L	MvsF Control	11287	CpT
chrM	11291	chrM-11291-11292	11292	7.36196e+06	7.73943e+06	0.14234	6.99106	0.905152	1	ND4L	MvsF Control	11292	CpC
chrM	11291	chrM-11291-11292	11292	7.46882e+06	8.08263e+06	0.0174188	6.99533	1	1	ND4L	MvsF Stress	11292	CpC
chrM	11291	chrM-11291-11292	11292	7.36196e+06	7.46882e+06	-0.0359675	7.14756	1	1	ND4L	SvsC Male	11292	CpC
chrM	11291	chrM-11291-11292	11292	7.73943e+06	8.08263e+06	-0.192245	6.90372	0.769254	1	ND4L	SvsC Female	11292	CpC
chrM	11292	chrM-11292-11293	11293	7.46882e+06	8.13491e+06	-0.0177233	7.01262	1	1	ND4L	MvsF Stress	11293	CpT
chrM	11292	chrM-11292-11293	11293	7.18938e+06	8.13491e+06	-0.28328	6.88666	0.603091	1	ND4L	SvsC Female	11293	CpT
chrM	11292	chrM-11292-11293	11293	7.36196e+06	7.18938e+06	0.209109	6.95935	0.80677	1	ND4L	MvsF Control	11293	CpT
chrM	11292	chrM-11292-11293	11293	7.36196e+06	7.46882e+06	-0.0359675	7.14756	1	1	ND4L	SvsC Male	11293	CpT
chrM	11300	chrM-11300-11301	11301	7.0017e+06	7.22044e+06	0.151564	6.95501	0.903539	1	ND4L	MvsF Control	11301	CpA
chrM	11300	chrM-11300-11301	11301	7.22044e+06	8.76963e+06	-0.373028	6.9554	0.478869	1	ND4L	SvsC Female	11301	CpA
chrM	11300	chrM-11300-11301	11301	7.0017e+06	8.48535e+06	-0.225558	7.22415	0.65159	1	ND4L	SvsC Male	11301	CpA
chrM	11300	chrM-11300-11301	11301	8.48535e+06	8.76963e+06	0.040019	7.14207	1	1	ND4L	MvsF Stress	11301	CpA
chrM	11307	chrM-11307-11308	11308	8.80161e+06	8.36385e+06	0.163161	7.1258	0.80145	1	ND4L	MvsF Stress	11308	CpT
chrM	11307	chrM-11307-11308	11308	7.36204e+06	8.36385e+06	-0.264282	6.93563	0.687848	1	ND4L	SvsC Female	11308	CpT
chrM	11307	chrM-11307-11308	11308	6.75145e+06	8.80161e+06	-0.349517	7.22416	0.451383	1	ND4L	SvsC Male	11308	CpT
chrM	11307	chrM-11307-11308	11308	6.75145e+06	7.36204e+06	0.049307	6.9485	1	1	ND4L	MvsF Control	11308	CpT
chrM	11311	chrM-11311-11312	11312	7.22044e+06	7.86653e+06	-0.208867	6.87444	0.762166	1	ND4L	SvsC Female	11312	CpC
chrM	11311	chrM-11311-11312	11312	1.02717e+07	7.86653e+06	0.478355	7.14996	0.26818	1	ND4L	MvsF Stress	11312	CpC
chrM	11311	chrM-11311-11312	11312	7.08478e+06	1.02717e+07	-0.49488	7.34347	0.252873	1	ND4L	SvsC Male	11312	CpC
chrM	11311	chrM-11311-11312	11312	7.08478e+06	7.22044e+06	0.158176	6.95911	0.904046	1	ND4L	MvsF Control	11312	CpC
chrM	11312	chrM-11312-11313	11313	7.08478e+06	1.02717e+07	-0.49488	7.34347	0.252873	1	ND4L	SvsC Male	11313	CpA
chrM	11312	chrM-11312-11313	11313	7.08478e+06	7.07884e+06	0.20021	6.9427	0.807609	1	ND4L	MvsF Control	11313	CpA
chrM	11312	chrM-11312-11313	11313	7.07884e+06	8.13491e+06	-0.292864	6.88066	0.609994	1	ND4L	SvsC Female	11313	CpA
chrM	11312	chrM-11312-11313	11313	1.02717e+07	8.13491e+06	0.443137	7.16799	0.328811	1	ND4L	MvsF Stress	11313	CpA
chrM	11318	chrM-11318-11319	11319	7.41811e+06	1.02717e+07	-0.431839	7.36619	0.322239	1	ND4L	SvsC Male	11319	CpA
chrM	11318	chrM-11318-11319	11319	8.06841e+06	8.13491e+06	-0.171453	6.92839	0.852331	1	ND4L	SvsC Female	11319	CpA
chrM	11318	chrM-11318-11319	11319	7.41811e+06	8.06841e+06	0.1316	7.0256	1	1	ND4L	MvsF Control	11319	CpA
chrM	11318	chrM-11318-11319	11319	1.02717e+07	8.13491e+06	0.443137	7.16799	0.328811	1	ND4L	MvsF Stress	11319	CpA
chrM	11321	chrM-11321-11322	11322	7.16786e+06	8.06841e+06	0.0727236	7.00352	1	1	ND4L	MvsF Control	11322	CpC
chrM	11321	chrM-11321-11322	11322	1.12205e+07	8.27873e+06	0.516063	7.25189	0.156251	0.947881	ND4L	MvsF Stress	11322	CpC
chrM	11321	chrM-11321-11322	11322	7.16786e+06	1.12205e+07	-0.635232	7.41059	0.12635	0.966155	ND4L	SvsC Male	11322	CpC
chrM	11321	chrM-11321-11322	11322	8.06841e+06	8.27873e+06	-0.220538	6.95016	0.780969	1	ND4L	SvsC Female	11322	CpC
chrM	11322	chrM-11322-11323	11323	7.16786e+06	8.06841e+06	0.0727349	7.00352	1	1	ND4L	MvsF Control	11323	CpC
chrM	11322	chrM-11322-11323	11323	7.16786e+06	1.12205e+07	-0.635232	7.41059	0.12635	0.966155	ND4L	SvsC Male	11323	CpC
chrM	11322	chrM-11322-11323	11323	8.06841e+06	8.3246e+06	-0.224664	6.9519	0.779056	1	ND4L	SvsC Female	11323	CpC
chrM	11322	chrM-11322-11323	11323	1.12205e+07	8.3246e+06	0.516117	7.25229	0.154254	0.944018	ND4L	MvsF Stress	11323	CpC
chrM	11323	chrM-11323-11324	11324	7.16786e+06	1.05184e+07	-0.543197	7.3662	0.202642	1	ND4L	SvsC Male	11324	CpC
chrM	11323	chrM-11323-11324	11324	7.16786e+06	8.21001e+06	0.0357242	7.01926	1	1	ND4L	MvsF Control	11324	CpC
chrM	11323	chrM-11323-11324	11324	8.21001e+06	8.462e+06	-0.214235	6.97918	0.7822	1	ND4L	SvsC Female	11324	CpC
chrM	11323	chrM-11323-11324	11324	1.05184e+07	8.462e+06	0.391002	7.23276	0.282372	1	ND4L	MvsF Stress	11324	CpC
chrM	11324	chrM-11324-11325	11325	8.21001e+06	8.462e+06	-0.214249	6.97918	0.782179	1	ND4L	SvsC Female	11325	CpC
chrM	11324	chrM-11324-11325	11325	1.05184e+07	8.462e+06	0.391002	7.23276	0.282372	1	ND4L	MvsF Stress	11325	CpC
chrM	11324	chrM-11324-11325	11325	7.16786e+06	8.21001e+06	0.0357321	7.01926	1	1	ND4L	MvsF Control	11325	CpC
chrM	11324	chrM-11324-11325	11325	7.16786e+06	1.05184e+07	-0.543197	7.3662	0.202642	1	ND4L	SvsC Male	11325	CpC
chrM	11325	chrM-11325-11326	11326	7.69529e+06	1.08347e+07	-0.526906	7.4106	0.271683	1	ND4L	SvsC Male	11326	CpT
chrM	11325	chrM-11325-11326	11326	1.08347e+07	8.462e+06	0.43789	7.25024	0.242585	1	ND4L	MvsF Stress	11326	CpT
chrM	11325	chrM-11325-11326	11326	8.35161e+06	8.462e+06	-0.17578	6.99259	0.855222	1	ND4L	SvsC Female	11326	CpT
chrM	11325	chrM-11325-11326	11326	7.69529e+06	8.35161e+06	0.08109	7.06608	1	1	ND4L	MvsF Control	11326	CpT
chrM	11327	chrM-11327-11328	11328	9.04327e+06	8.9529e+06	-0.149302	7.06662	0.863452	1	ND4L	SvsC Female	11328	CpT
chrM	11327	chrM-11327-11328	11328	7.94554e+06	1.12205e+07	-0.511789	7.45366	0.220332	1	ND4L	SvsC Male	11328	CpT
chrM	11327	chrM-11327-11328	11328	1.12205e+07	8.9529e+06	0.419873	7.30028	0.295831	1	ND4L	MvsF Stress	11328	CpT
chrM	11327	chrM-11327-11328	11328	7.94554e+06	9.04327e+06	0.0358464	7.13105	1	1	ND4L	MvsF Control	11328	CpT
chrM	11329	chrM-11329-11330	11330	7.94554e+06	8.90167e+06	0.0702367	7.11664	1	1	ND4L	MvsF Control	11330	CpA
chrM	11329	chrM-11329-11330	11330	7.94554e+06	1.12205e+07	-0.511789	7.45366	0.220332	1	ND4L	SvsC Male	11330	CpA
chrM	11329	chrM-11329-11330	11330	8.90167e+06	8.59298e+06	-0.122335	7.02389	0.929854	1	ND4L	SvsC Female	11330	CpA
chrM	11329	chrM-11329-11330	11330	1.12205e+07	8.59298e+06	0.483299	7.26911	0.19488	0.989987	ND4L	MvsF Stress	11330	CpA
chrM	11333	chrM-11333-11334	11334	7.08478e+06	9.04327e+06	-0.10596	7.07604	0.831887	1	ND4L	MvsF Control	11334	CpT
chrM	11333	chrM-11333-11334	11334	7.08478e+06	1.16063e+07	-0.679138	7.43228	0.098373	0.966155	ND4L	SvsC Male	11334	CpT
chrM	11333	chrM-11333-11334	11334	1.16063e+07	8.8155e+06	0.495267	7.30232	0.201067	0.994114	ND4L	MvsF Stress	11334	CpT
chrM	11333	chrM-11333-11334	11334	9.04327e+06	8.8155e+06	-0.122083	7.05392	0.931034	1	ND4L	SvsC Female	11334	CpT
chrM	11337	chrM-11337-11338	11338	1.129e+07	8.8155e+06	0.451225	7.28541	0.242046	1	ND4L	MvsF Stress	11338	CpC
chrM	11337	chrM-11337-11338	11338	6.58428e+06	1.129e+07	-0.770235	7.36621	0.0919167	0.966155	ND4L	SvsC Male	11338	CpC
chrM	11337	chrM-11337-11338	11338	6.58428e+06	9.29541e+06	-0.270423	7.05486	0.58595	1	ND4L	MvsF Control	11338	CpC
chrM	11337	chrM-11337-11338	11338	9.29541e+06	8.8155e+06	-0.079865	7.07221	1	1	ND4L	SvsC Female	11338	CpC
chrM	11338	chrM-11338-11339	11339	9.29541e+06	8.9529e+06	-0.107633	7.08475	0.929812	1	ND4L	SvsC Female	11339	CpA
chrM	11338	chrM-11338-11339	11339	6.58428e+06	9.29541e+06	-0.27042	7.05486	0.585944	1	ND4L	MvsF Control	11339	CpA
chrM	11338	chrM-11338-11339	11339	6.58428e+06	1.129e+07	-0.770235	7.36621	0.0919167	0.966155	ND4L	SvsC Male	11339	CpA
chrM	11338	chrM-11338-11339	11339	1.129e+07	8.9529e+06	0.419877	7.30036	0.295831	1	ND4L	MvsF Stress	11339	CpA
chrM	11348	chrM-11348-11349	11349	7.75145e+06	1.129e+07	-0.511789	7.45366	0.220332	1	ND4L	SvsC Male	11349	CpC
chrM	11348	chrM-11348-11349	11349	8.90167e+06	8.86778e+06	-0.177297	7.04977	0.861085	1	ND4L	SvsC Female	11349	CpC
chrM	11348	chrM-11348-11349	11349	7.75145e+06	8.90167e+06	0.051607	7.11089	1	1	ND4L	MvsF Control	11349	CpC
chrM	11348	chrM-11348-11349	11349	1.129e+07	8.86778e+06	0.419909	7.29926	0.295831	1	ND4L	MvsF Stress	11349	CpC
chrM	11349	chrM-11349-11350	11350	7.75145e+06	1.16063e+07	-0.555695	7.47472	0.177004	0.996984	ND4L	SvsC Male	11350	CpA
chrM	11349	chrM-11349-11350	11350	8.90167e+06	8.86778e+06	-0.177316	7.04977	0.861069	1	ND4L	SvsC Female	11350	CpA
chrM	11349	chrM-11349-11350	11350	1.16063e+07	8.86778e+06	0.463952	7.316	0.24846	1	ND4L	MvsF Stress	11350	CpA
chrM	11349	chrM-11349-11350	11350	7.75145e+06	8.90167e+06	0.0515991	7.11089	1	1	ND4L	MvsF Control	11350	CpA
chrM	1135	chrM-1135-1136	1136	4.27301e+06	2.71573e+06	0.538866	6.12223	0.348501	1	Control-Region	MvsF Stress	1136	CpA
chrM	1135	chrM-1135-1136	1136	3.82428e+06	2.71573e+06	0.580952	6.0699	0.451775	1	Control-Region	SvsC Female	1136	CpA
chrM	1135	chrM-1135-1136	1136	3.5002e+06	4.27301e+06	-0.354583	6.45367	0.831812	1	Control-Region	SvsC Male	1136	CpA
chrM	1135	chrM-1135-1136	1136	3.5002e+06	3.82428e+06	-0.355616	6.32823	1	1	Control-Region	MvsF Control	1136	CpA
chrM	11353	chrM-11353-11354	11354	8.33503e+06	1.16063e+07	-0.441986	7.51593	0.289247	1	ND4L	SvsC Male	11354	CpC
chrM	11353	chrM-11353-11354	11354	8.60376e+06	9.05105e+06	-0.224888	7.05782	0.78318	1	ND4L	SvsC Female	11354	CpC
chrM	11353	chrM-11353-11354	11354	1.16063e+07	9.05105e+06	0.43326	7.331	0.207139	0.994114	ND4L	MvsF Stress	11354	CpC
chrM	11353	chrM-11353-11354	11354	8.33503e+06	8.60376e+06	0.186352	7.14688	0.916272	1	ND4L	MvsF Control	11354	CpC
chrM	11354	chrM-11354-11355	11355	8.33503e+06	1.16063e+07	-0.441986	7.51593	0.289247	1	ND4L	SvsC Male	11355	CpC
chrM	11354	chrM-11354-11355	11355	8.74536e+06	9.18203e+06	-0.196579	7.0762	0.716754	1	ND4L	SvsC Female	11355	CpC
chrM	11354	chrM-11354-11355	11355	8.33503e+06	8.74536e+06	0.151348	7.16087	0.916223	1	ND4L	MvsF Control	11355	CpC
chrM	11354	chrM-11354-11355	11355	1.16063e+07	9.18203e+06	0.433217	7.33249	0.254732	1	ND4L	MvsF Stress	11355	CpC
chrM	11355	chrM-11355-11356	11356	8.74536e+06	9.18203e+06	-0.196589	7.0762	0.716716	1	ND4L	SvsC Female	11356	CpC
chrM	11355	chrM-11355-11356	11356	8.33503e+06	8.74536e+06	0.151361	7.16087	0.916217	1	ND4L	MvsF Control	11356	CpC
chrM	11355	chrM-11355-11356	11356	8.33503e+06	1.12205e+07	-0.398081	7.49547	0.349685	1	ND4L	SvsC Male	11356	CpC
chrM	11355	chrM-11355-11356	11356	1.12205e+07	9.18203e+06	0.389171	7.31586	0.356121	1	ND4L	MvsF Stress	11356	CpC
chrM	11356	chrM-11356-11357	11357	7.80761e+06	1.12205e+07	-0.453499	7.4747	0.233427	1	ND4L	SvsC Male	11357	CpA
chrM	11356	chrM-11356-11357	11357	1.12205e+07	9.05105e+06	0.389214	7.31436	0.295831	1	ND4L	MvsF Stress	11357	CpA
chrM	11356	chrM-11356-11357	11357	7.80761e+06	8.49322e+06	0.114765	7.11105	1	1	ND4L	MvsF Control	11357	CpA
chrM	11356	chrM-11356-11357	11357	8.49322e+06	9.05105e+06	-0.232492	7.05224	0.719377	1	ND4L	SvsC Female	11357	CpA
chrM	11359	chrM-11359-11360	11360	8.39119e+06	1.12205e+07	-0.344608	7.51591	0.363756	1	ND4L	SvsC Male	11360	CpA
chrM	11359	chrM-11359-11360	11360	1.12205e+07	9.32585e+06	0.329829	7.34341	0.423361	1	ND4L	MvsF Stress	11360	CpA
chrM	11359	chrM-11359-11360	11360	8.39119e+06	8.63482e+06	0.183922	7.16901	0.923004	1	ND4L	MvsF Control	11360	CpA
chrM	11359	chrM-11359-11360	11360	8.63482e+06	9.32585e+06	-0.247659	7.0898	0.662947	1	ND4L	SvsC Female	11360	CpA
chrM	11363	chrM-11363-11364	11364	1.16045e+07	9.41738e+06	0.344972	7.37359	0.308609	1	ND4L	MvsF Stress	11364	CpG
chrM	11363	chrM-11363-11364	11364	8.64144e+06	8.08476e+06	0.29755	7.16061	0.767388	1	ND4L	MvsF Control	11364	CpG
chrM	11363	chrM-11363-11364	11364	8.64144e+06	1.16045e+07	-0.337987	7.55598	0.372661	1	ND4L	SvsC Male	11364	CpG
chrM	11363	chrM-11363-11364	11364	8.08476e+06	9.41738e+06	-0.329374	7.07637	0.524739	1	ND4L	SvsC Female	11364	CpG
chrM	11365	chrM-11365-11366	11366	8.22637e+06	9.41738e+06	-0.292552	7.08871	0.589581	1	ND4L	SvsC Female	11366	CpC
chrM	11365	chrM-11365-11366	11366	8.64144e+06	1.12883e+07	-0.293465	7.53609	0.433139	1	ND4L	SvsC Male	11366	CpC
chrM	11365	chrM-11365-11366	11366	1.12883e+07	9.41738e+06	0.30093	7.35752	0.362464	1	ND4L	MvsF Stress	11366	CpC
chrM	11365	chrM-11365-11366	11366	8.64144e+06	8.22637e+06	0.262787	7.17432	0.76784	1	ND4L	MvsF Control	11366	CpC
chrM	11366	chrM-11366-11367	11367	8.22637e+06	9.55478e+06	-0.316979	7.10091	0.535113	1	ND4L	SvsC Female	11367	CpC
chrM	11366	chrM-11366-11367	11367	8.64144e+06	1.16741e+07	-0.337054	7.55599	0.361579	1	ND4L	SvsC Male	11367	CpC
chrM	11366	chrM-11366-11367	11367	1.16741e+07	9.55478e+06	0.316703	7.38762	0.36863	1	ND4L	MvsF Stress	11367	CpC
chrM	11366	chrM-11366-11367	11367	8.64144e+06	8.22637e+06	0.262796	7.17432	0.767826	1	ND4L	MvsF Control	11367	CpC
chrM	11367	chrM-11367-11368	11368	9.16887e+06	1.16741e+07	-0.286644	7.57563	0.434996	1	ND4L	SvsC Male	11368	CpT
chrM	11367	chrM-11367-11368	11368	1.16741e+07	9.96057e+06	0.261728	7.41656	0.434472	1	ND4L	MvsF Stress	11368	CpT
chrM	11367	chrM-11367-11368	11368	8.36797e+06	9.96057e+06	-0.337596	7.14233	0.491463	1	ND4L	SvsC Female	11368	CpT
chrM	11367	chrM-11367-11368	11368	9.16887e+06	8.36797e+06	0.298101	7.21621	0.689049	1	ND4L	MvsF Control	11368	CpT
chrM	11373	chrM-11373-11374	11374	9.16887e+06	1.12205e+07	-0.242598	7.55599	0.515576	1	ND4L	SvsC Male	11374	CpC
chrM	11373	chrM-11373-11374	11374	9.16887e+06	8.93703e+06	0.178854	7.26933	0.825101	1	ND4L	MvsF Control	11374	CpC
chrM	11373	chrM-11373-11374	11374	8.93703e+06	1.08637e+07	-0.337965	7.25616	0.408182	1	ND4L	SvsC Female	11374	CpC
chrM	11373	chrM-11373-11374	11374	1.12205e+07	1.08637e+07	0.0897333	7.47006	0.827923	1	ND4L	MvsF Stress	11374	CpC
chrM	11374	chrM-11374-11375	11375	8.93703e+06	1.08637e+07	-0.337963	7.25616	0.4082	1	ND4L	SvsC Female	11375	CpT
chrM	11374	chrM-11374-11375	11375	9.41912e+06	1.12205e+07	-0.194465	7.57561	0.602926	1	ND4L	SvsC Male	11375	CpT
chrM	11374	chrM-11374-11375	11375	9.41912e+06	8.93703e+06	0.224067	7.28733	0.741256	1	ND4L	MvsF Control	11375	CpT
chrM	11374	chrM-11374-11375	11375	1.12205e+07	1.08637e+07	0.0897178	7.47006	0.827901	1	ND4L	MvsF Stress	11375	CpT
chrM	11378	chrM-11378-11379	11379	9.41912e+06	1.09042e+07	-0.149181	7.55598	0.694006	1	ND4L	SvsC Male	11379	CpC
chrM	11378	chrM-11378-11379	11379	9.41912e+06	8.93703e+06	0.224057	7.28733	0.741288	1	ND4L	MvsF Control	11379	CpC
chrM	11378	chrM-11378-11379	11379	8.93703e+06	1.07263e+07	-0.315802	7.24534	0.455648	1	ND4L	SvsC Female	11379	CpC
chrM	11378	chrM-11378-11379	11379	1.09042e+07	1.07263e+07	0.0682116	7.44182	0.824477	1	ND4L	MvsF Stress	11379	CpC
chrM	11379	chrM-11379-11380	11380	8.93703e+06	1.10011e+07	-0.359587	7.26688	0.4117	1	ND4L	SvsC Female	11380	CpT
chrM	11379	chrM-11379-11380	11380	9.41912e+06	1.09042e+07	-0.149181	7.55598	0.694006	1	ND4L	SvsC Male	11380	CpT
chrM	11379	chrM-11379-11380	11380	9.41912e+06	8.93703e+06	0.224077	7.28733	0.741224	1	ND4L	MvsF Control	11380	CpT
chrM	11379	chrM-11379-11380	11380	1.09042e+07	1.10011e+07	0.018919	7.46814	1	1	ND4L	MvsF Stress	11380	CpT
chrM	11385	chrM-11385-11386	11386	9.66937e+06	1.16045e+07	-0.19166	7.61408	0.608924	1	ND4L	SvsC Male	11386	CpT
chrM	11385	chrM-11385-11386	11386	1.16045e+07	1.0556e+07	0.163271	7.47008	0.671963	1	ND4L	MvsF Stress	11386	CpT
chrM	11385	chrM-11385-11386	11386	8.92232e+06	1.0556e+07	-0.246142	7.25356	0.593925	1	ND4L	SvsC Female	11386	CpT
chrM	11385	chrM-11385-11386	11386	9.66937e+06	8.92232e+06	0.210518	7.32142	0.747112	1	ND4L	MvsF Control	11386	CpT
chrM	11389	chrM-11389-11390	11390	9.06392e+06	1.0556e+07	-0.215115	7.26426	0.661022	1	ND4L	SvsC Female	11390	CpC
chrM	11389	chrM-11389-11390	11390	9.94654e+06	1.19903e+07	-0.234269	7.63296	0.525777	1	ND4L	SvsC Male	11390	CpC
chrM	11389	chrM-11389-11390	11390	9.94654e+06	9.06392e+06	0.186959	7.34225	0.657132	1	ND4L	MvsF Control	11390	CpC
chrM	11389	chrM-11389-11390	11390	1.19903e+07	1.0556e+07	0.203436	7.48503	0.523402	1	ND4L	MvsF Stress	11390	CpC
chrM	11390	chrM-11390-11391	11391	1.19903e+07	1.0556e+07	0.203448	7.48503	0.523431	1	ND4L	MvsF Stress	11391	CpT
chrM	11390	chrM-11390-11391	11391	9.06392e+06	1.0556e+07	-0.215116	7.26426	0.661032	1	ND4L	SvsC Female	11391	CpT
chrM	11390	chrM-11390-11391	11391	9.94654e+06	9.06392e+06	0.186955	7.34225	0.657115	1	ND4L	MvsF Control	11391	CpT
chrM	11390	chrM-11390-11391	11391	9.94654e+06	1.19903e+07	-0.234269	7.63296	0.525777	1	ND4L	SvsC Male	11391	CpT
chrM	11393	chrM-11393-11394	11394	9.27987e+06	9.45767e+06	0.0204762	7.32991	1	1	ND4L	MvsF Control	11394	CpT
chrM	11393	chrM-11393-11394	11394	9.45767e+06	1.02877e+07	-0.118676	7.27469	0.793437	1	ND4L	SvsC Female	11394	CpT
chrM	11393	chrM-11393-11394	11394	1.19903e+07	1.02877e+07	0.230871	7.47062	0.522232	1	ND4L	MvsF Stress	11394	CpT
chrM	11393	chrM-11393-11394	11394	9.27987e+06	1.19903e+07	-0.329253	7.59499	0.366298	1	ND4L	SvsC Male	11394	CpT
chrM	11395	chrM-11395-11396	11396	1.16741e+07	1.02025e+07	0.192715	7.45454	0.598083	1	ND4L	MvsF Stress	11396	CpA
chrM	11395	chrM-11395-11396	11396	9.70981e+06	1.02025e+07	-0.0768792	7.28654	0.933386	1	ND4L	SvsC Female	11396	CpA
chrM	11395	chrM-11395-11396	11396	9.53013e+06	1.16741e+07	-0.238371	7.59498	0.518961	1	ND4L	SvsC Male	11396	CpA
chrM	11395	chrM-11395-11396	11396	9.53013e+06	9.70981e+06	0.0314499	7.36398	1	1	ND4L	MvsF Control	11396	CpA
chrM	11398	chrM-11398-11399	11399	1.16741e+07	9.98001e+06	0.224659	7.44023	0.536113	1	ND4L	MvsF Stress	11399	CpA
chrM	11398	chrM-11398-11399	11399	8.94654e+06	9.45767e+06	-0.0309311	7.30901	1	1	ND4L	MvsF Control	11399	CpA
chrM	11398	chrM-11398-11399	11399	9.45767e+06	9.98001e+06	-0.0850086	7.25676	0.867074	1	ND4L	SvsC Female	11399	CpA
chrM	11398	chrM-11398-11399	11399	8.94654e+06	1.16741e+07	-0.33659	7.556	0.358147	1	ND4L	SvsC Male	11399	CpA
chrM	11402	chrM-11402-11403	11403	1.16741e+07	1.00651e+07	0.214994	7.4413	0.518234	1	ND4L	MvsF Stress	11403	CpG
chrM	11402	chrM-11402-11403	11403	8.37227e+06	1.00651e+07	-0.236501	7.20069	0.597544	1	ND4L	SvsC Female	11403	CpG
chrM	11402	chrM-11402-11403	11403	8.94654e+06	8.37227e+06	0.114157	7.24023	0.812213	1	ND4L	MvsF Control	11403	CpG
chrM	11402	chrM-11402-11403	11403	8.94654e+06	1.16741e+07	-0.33659	7.556	0.358147	1	ND4L	SvsC Male	11403	CpG
chrM	11407	chrM-11407-11408	11408	8.62441e+06	1.04186e+07	-0.230443	7.23678	0.534244	1	ND4L	SvsC Female	11408	CpT
chrM	11407	chrM-11407-11408	11408	8.94654e+06	1.20581e+07	-0.379199	7.57563	0.297599	1	ND4L	SvsC Male	11408	CpT
chrM	11407	chrM-11407-11408	11408	1.20581e+07	1.04186e+07	0.225805	7.47231	0.445651	1	ND4L	MvsF Stress	11408	CpT
chrM	11407	chrM-11407-11408	11408	8.94654e+06	8.62441e+06	0.0752122	7.2585	0.906056	1	ND4L	MvsF Control	11408	CpT
chrM	11411	chrM-11411-11412	11412	8.62441e+06	1.0687e+07	-0.259604	7.2528	0.481221	1	ND4L	SvsC Female	11412	CpA
chrM	11411	chrM-11411-11412	11412	1.23743e+07	1.0687e+07	0.241976	7.50145	0.451003	1	ND4L	MvsF Stress	11412	CpA
chrM	11411	chrM-11411-11412	11412	9.47397e+06	8.62441e+06	0.125753	7.28551	0.720566	1	ND4L	MvsF Control	11412	CpA
chrM	11411	chrM-11411-11412	11412	9.47397e+06	1.23743e+07	-0.37064	7.61411	0.374156	1	ND4L	SvsC Male	11412	CpA
chrM	11413	chrM-11413-11414	11414	9.47397e+06	8.62441e+06	0.125727	7.28551	0.720521	1	ND4L	MvsF Control	11414	CpA
chrM	11413	chrM-11413-11414	11414	8.62441e+06	1.0242e+07	-0.206206	7.22371	0.607042	1	ND4L	SvsC Female	11414	CpA
chrM	11413	chrM-11413-11414	11414	9.47397e+06	1.20581e+07	-0.329253	7.595	0.44263	1	ND4L	SvsC Male	11414	CpA
chrM	11413	chrM-11413-11414	11414	1.20581e+07	1.0242e+07	0.25395	7.45855	0.387522	1	ND4L	MvsF Stress	11414	CpA
chrM	11417	chrM-11417-11418	11418	1.1356e+07	1.0242e+07	0.167278	7.42803	0.661976	1	ND4L	MvsF Stress	11418	CpC
chrM	11417	chrM-11417-11418	11418	9.47397e+06	1.1356e+07	-0.242739	7.55601	0.602926	1	ND4L	SvsC Male	11418	CpC
chrM	11417	chrM-11417-11418	11418	9.45767e+06	1.0242e+07	-0.0999919	7.26716	0.799025	1	ND4L	SvsC Female	11418	CpC
chrM	11417	chrM-11417-11418	11418	9.47397e+06	9.45767e+06	0.0191709	7.33526	1	1	ND4L	MvsF Control	11418	CpC
chrM	11418	chrM-11418-11419	11419	9.70981e+06	1.0242e+07	-0.0633504	7.28272	0.93328	1	ND4L	SvsC Female	11419	CpT
chrM	11418	chrM-11418-11419	11419	1.00014e+07	1.1356e+07	-0.194465	7.57565	0.698886	1	ND4L	SvsC Male	11419	CpT
chrM	11418	chrM-11418-11419	11419	1.00014e+07	9.70981e+06	0.0333242	7.37808	1	1	ND4L	MvsF Control	11419	CpT
chrM	11418	chrM-11418-11419	11419	1.1356e+07	1.0242e+07	0.167281	7.42803	0.661982	1	ND4L	MvsF Stress	11419	CpT
chrM	11422	chrM-11422-11423	11423	1.02516e+07	1.16723e+07	-0.19166	7.61411	0.703539	1	ND4L	SvsC Male	11423	CpC
chrM	11422	chrM-11422-11423	11423	1.16723e+07	1.03794e+07	0.190987	7.45655	0.598796	1	ND4L	MvsF Stress	11423	CpC
chrM	11422	chrM-11422-11423	11423	9.85142e+06	1.03794e+07	-0.0587812	7.30357	0.933919	1	ND4L	SvsC Female	11423	CpC
chrM	11422	chrM-11422-11423	11423	1.02516e+07	9.85142e+06	0.0488888	7.40603	0.90703	1	ND4L	MvsF Control	11423	CpC
chrM	11423	chrM-11423-11424	11424	1.02516e+07	9.85142e+06	0.0488814	7.40603	0.907026	1	ND4L	MvsF Control	11424	CpA
chrM	11423	chrM-11423-11424	11424	9.85142e+06	1.03794e+07	-0.0587753	7.30357	0.933903	1	ND4L	SvsC Female	11424	CpA
chrM	11423	chrM-11423-11424	11424	1.1356e+07	1.03794e+07	0.144666	7.4414	0.667048	1	ND4L	MvsF Stress	11424	CpA
chrM	11423	chrM-11423-11424	11424	1.02516e+07	1.1356e+07	-0.147754	7.595	0.798154	1	ND4L	SvsC Male	11424	CpA
chrM	11427	chrM-11427-11428	11428	9.99302e+06	1.03794e+07	-0.0321136	7.31387	1	1	ND4L	SvsC Female	11428	CpT
chrM	11427	chrM-11427-11428	11428	1.02516e+07	9.99302e+06	0.019966	7.41723	1	1	ND4L	MvsF Control	11428	CpT
chrM	11427	chrM-11427-11428	11428	1.0654e+07	1.03794e+07	0.0530861	7.41058	0.828037	1	ND4L	MvsF Stress	11428	CpT
chrM	11427	chrM-11427-11428	11428	1.02516e+07	1.0654e+07	-0.0557189	7.55601	1	1	ND4L	SvsC Male	11428	CpT
chrM	11434	chrM-11434-11435	11435	1.0585e+07	1.02599e+07	0.0872849	7.43848	0.905986	1	ND4L	MvsF Control	11435	CpT
chrM	11434	chrM-11434-11435	11435	1.0654e+07	1.02943e+07	0.063136	7.4095	0.836068	1	ND4L	MvsF Stress	11435	CpT
chrM	11434	chrM-11434-11435	11435	1.0585e+07	1.0654e+07	-0.0104732	7.57564	1	1	ND4L	SvsC Male	11435	CpT
chrM	11434	chrM-11434-11435	11435	1.02599e+07	1.02943e+07	-0.0361774	7.3108	1	1	ND4L	SvsC Female	11435	CpT
chrM	11437	chrM-11437-11438	11438	1.02682e+07	1.0831e+07	-0.0359031	7.42396	1	1	ND4L	MvsF Stress	11438	CpT
chrM	11437	chrM-11437-11438	11438	1.11124e+07	1.02682e+07	0.0817143	7.57564	0.897423	1	ND4L	SvsC Male	11438	CpT
chrM	11437	chrM-11437-11438	11438	1.0512e+07	1.0831e+07	-0.0602857	7.3562	0.937201	1	ND4L	SvsC Female	11438	CpT
chrM	11437	chrM-11437-11438	11438	1.11124e+07	1.0512e+07	0.0998182	7.47886	0.816546	1	ND4L	MvsF Control	11438	CpT
chrM	11440	chrM-11440-11441	11441	1.11124e+07	1.02682e+07	0.0817143	7.57564	0.897423	1	ND4L	SvsC Male	11441	CpA
chrM	11440	chrM-11440-11441	11441	1.0512e+07	1.0831e+07	-0.0602846	7.3562	0.937204	1	ND4L	SvsC Female	11441	CpA
chrM	11440	chrM-11440-11441	11441	1.02682e+07	1.0831e+07	-0.0358973	7.42396	1	1	ND4L	MvsF Stress	11441	CpA
chrM	11440	chrM-11440-11441	11441	1.11124e+07	1.0512e+07	0.0998249	7.47886	0.816557	1	ND4L	MvsF Control	11441	CpA
chrM	11442	chrM-11442-11443	11443	1.02682e+07	1.06936e+07	-0.0140837	7.41044	1	1	ND4L	MvsF Stress	11443	CpG
chrM	11442	chrM-11442-11443	11443	1.11124e+07	1.02682e+07	0.0817143	7.57564	0.897423	1	ND4L	SvsC Male	11443	CpG
chrM	11442	chrM-11442-11443	11443	1.03704e+07	1.06936e+07	-0.0650347	7.33608	0.936957	1	ND4L	SvsC Female	11443	CpG
chrM	11442	chrM-11442-11443	11443	1.11124e+07	1.03704e+07	0.129522	7.46811	0.722617	1	ND4L	MvsF Control	11443	CpG
chrM	11446	chrM-11446-11447	11447	1.11124e+07	1.05826e+07	0.033397	7.59501	1	1	ND4L	SvsC Male	11447	CpA
chrM	11446	chrM-11446-11447	11447	1.11124e+07	1.03704e+07	0.129522	7.46811	0.722617	1	ND4L	MvsF Control	11447	CpA
chrM	11446	chrM-11446-11447	11447	1.03704e+07	1.06936e+07	-0.0650322	7.33608	0.936963	1	ND4L	SvsC Female	11447	CpA
chrM	11446	chrM-11446-11447	11447	1.05826e+07	1.06936e+07	0.0393837	7.42605	0.923286	1	ND4L	MvsF Stress	11447	CpA
chrM	11448	chrM-11448-11449	11449	1.11124e+07	1.03704e+07	0.129522	7.46811	0.722617	1	ND4L	MvsF Control	11449	CpA
chrM	11448	chrM-11448-11449	11449	1.09684e+07	1.06936e+07	0.0831806	7.44142	0.843409	1	ND4L	MvsF Stress	11449	CpA
chrM	11448	chrM-11448-11449	11449	1.11124e+07	1.09684e+07	-0.0133545	7.61412	1	1	ND4L	SvsC Male	11449	CpA
chrM	11448	chrM-11448-11449	11449	1.03704e+07	1.06936e+07	-0.0650481	7.33608	0.936929	1	ND4L	SvsC Female	11449	CpA
chrM	1145	chrM-1145-1146	1146	3.95675e+06	3.25891e+06	0.185723	6.18962	0.719369	1	Control-Region	MvsF Stress	1146	CpA
chrM	1145	chrM-1145-1146	1146	3.69429e+06	3.95675e+06	-0.231445	6.41061	1	1	Control-Region	SvsC Male	1146	CpA
chrM	1145	chrM-1145-1146	1146	3.69429e+06	5.57027e+06	-0.699822	6.50979	0.451839	1	Control-Region	MvsF Control	1146	CpA
chrM	1145	chrM-1145-1146	1146	5.57027e+06	3.25891e+06	0.700574	6.31246	0.216066	1	Control-Region	SvsC Female	1146	CpA
chrM	11453	chrM-11453-11454	11454	1.06119e+07	1.03377e+07	-0.00740072	7.53614	1	1	ND4L	SvsC Male	11454	CpT
chrM	11453	chrM-11453-11454	11454	1.01183e+07	9.93434e+06	-0.0107301	7.27582	1	1	ND4L	SvsC Female	11454	CpT
chrM	11453	chrM-11453-11454	11454	1.03377e+07	9.93434e+06	0.0690036	7.36502	0.916998	1	ND4L	MvsF Stress	11454	CpT
chrM	11453	chrM-11453-11454	11454	1.06119e+07	1.01183e+07	0.0760939	7.41985	0.812576	1	ND4L	MvsF Control	11454	CpT
chrM	11455	chrM-11455-11456	11456	1.01183e+07	1.04711e+07	-0.0722951	7.30708	0.938096	1	ND4L	SvsC Female	11456	CpT
chrM	11455	chrM-11455-11456	11456	1.06119e+07	1.03377e+07	-0.00740072	7.53614	1	1	ND4L	SvsC Male	11456	CpT
chrM	11455	chrM-11455-11456	11456	1.03377e+07	1.04711e+07	0.0135338	7.39577	1	1	ND4L	MvsF Stress	11456	CpT
chrM	11455	chrM-11455-11456	11456	1.06119e+07	1.01183e+07	0.0760942	7.41985	0.812576	1	ND4L	MvsF Control	11456	CpT
chrM	11459	chrM-11459-11460	11460	1.00283e+07	1.03377e+07	-0.102385	7.49551	1	1	ND4L	SvsC Male	11460	CpC
chrM	11459	chrM-11459-11460	11460	9.97666e+06	9.92151e+06	-0.00816807	7.25414	1	1	ND4L	SvsC Female	11460	CpC
chrM	11459	chrM-11459-11460	11460	1.03377e+07	9.92151e+06	0.109781	7.33955	0.828744	1	ND4L	MvsF Stress	11460	CpC
[truncated: 19,773 more rows]
